# Supplementary material for: 4-Meth­oxy­anilinium 2-carb­oxy-4,5-di­chloro­benzoate
Source: Acta Crystallogr Sect E Struct Rep Online. 2013 Sep 18;69(Pt 10):o1546. doi: 10.1107/S1600536813025014 (PMC3790412; doi:10.1107/S1600536813025014)
Supplement: Supplementary file 1 [file e-69-o1546-sup1.cif]

##############################################################################
#                                                                            #
# This CIF contains the data in a paper accepted for publication in          #
# Acta Crystallographica Section E. It conforms to the requirements of       #
# Notes for Authors for Acta Crystallographica Section E, and has been       #
# peer reviewed under the auspices of the IUCr Commission on Journals.       #
#                                                                            #
# Full details of the Crystallographic Information File format               #
# are given in the paper "The Crystallographic Information File (CIF):       #
# a New Standard Archive File for Crystallography" by S. R. Hall, F. H.      #
# Allen and I. D. Brown [Acta Cryst. (1991), A47, 655-685].                  #
#                                                                            #
# The current version of the core CIF dictionary is obtainable from          #
# ftp://ftp.iucr.org/pub/cif_core.dic.                                       #
#                                                                            #
# Software is freely available for graphical display of the structure(s)     #
# in this CIF. For information consult the CIF software page                 #
# http://www.iucr.org/resources/cif/software.                                #
#                                                                            #
# This file may be used for bona fide research purposes within the           #
# scientific community so long as proper attribution is given to the journal # 
# article from which it was obtained.                                        #
#                                                                            #
##############################################################################
data_global
_audit_creation_method     'SHELXL97 (Sheldrick, 2008)'
_journal_date_recd_electronic     2013-09-08
_journal_date_accepted     2013-09-09
_journal_name_full     'Acta Crystallographica, Section E'
_journal_year     2013
_journal_volume     69
_journal_issue     10
_journal_page_first     o1546
_journal_page_last     o1546
_journal_paper_category     QO
_journal_paper_doi     10.1107/S1600536813025014
_journal_coeditor_code     SJ5350
_publ_contact_author_name     'Dr Graham Smith'
_publ_contact_author_address
;
    Science and Engineering Faculty
    Queensland University of Technology
    GPO Box 2434, BRISBANE 4001, Australia
;
_publ_contact_author_email     ' g.smith@qut.edu.au '
_publ_contact_author_fax     ' 61 7 3864 1804 '
_publ_contact_author_phone     ' 61 7 3300 2667 '
_publ_section_title
;
4-Methoxyanilinium 2-carboxy-4,5-dichlorobenzoate
;
loop_
    _publ_author_name
    _publ_author_address
    'Smith, Graham'
;
 Science and Engineering Faculty
 Queensland University of Technology
 GPO Box 2434, Brisbane, Queensland 4001, Australia
;
    ' Wermuth, Urs D.'
;
Science and Engineering Faculty
 Queensland University of Technology
 GPO Box 2434, Brisbane, Queensland 4001, Australia
;
data_I
_database_code_depnum_ccdc_archive 'CCDC 960147'
_audit_creation_method     SHELXL-97
_chemical_name_systematic
;
4-Methoxyanilinium 2-carboxy-4,5-dichlorobenzoate
;
_chemical_name_common     '4-methoxyanilinium hydrogen 4,5-dichlorophthalate'
_chemical_formula_moiety     'C7 H10 N O, C8 H3 Cl2 O4'
_chemical_formula_sum     'C15 H13 Cl2 N O5'
_chemical_formula_iupac     'C7 H10 N O+,  C8 H3 Cl2 O4 -'
_chemical_formula_weight     358.16
_chemical_melting_point     473
_symmetry_cell_setting     orthorhombic
_symmetry_space_group_name_H-M     'C 2 2 21'
_symmetry_space_group_name_Hall     'C 2c 2'
loop_
    _symmetry_equiv_pos_site_id
    _symmetry_equiv_pos_as_xyz
    1 x,y,z
    2 -x,-y,1/2+z
    3 x,-y,-z
    4 -x,y,1/2-z
    5 1/2+x,1/2+y,z
    6 1/2-x,1/2-y,1/2+z
    7 1/2+x,1/2-y,-z
    8 1/2-x,1/2+y,1/2-z
_cell_length_a     7.5319(8)
_cell_length_b     12.9302(14)
_cell_length_c     32.3268(18)
_cell_angle_alpha     90.00
_cell_angle_beta     90.00
_cell_angle_gamma     90.00
_cell_volume     3148.3(5)
_cell_formula_units_Z     8
_cell_measurement_reflns_used     2436
_cell_measurement_theta_min     3.66
_cell_measurement_theta_max     28.05
_cell_measurement_temperature     200.0(10)
_exptl_crystal_description     'plate'
_exptl_crystal_colour     'colourless'
_exptl_crystal_size_max     0.35
_exptl_crystal_size_mid     0.30
_exptl_crystal_size_min     0.15
_exptl_crystal_density_diffrn     1.511
_exptl_crystal_density_meas     ?
_exptl_crystal_density_method     'not measured'
_exptl_crystal_F_000     1472
_exptl_absorpt_coefficient_mu     0.437
_exptl_absorpt_correction_type     multi-scan
_exptl_absorpt_process_details     '(CrysAlis PRO, Agilent, 2012)'
_exptl_absorpt_correction_T_min     0.759
_exptl_absorpt_correction_T_max     0.980
_exptl_special_details     ?
_diffrn_ambient_temperature     200.0(10)
_diffrn_radiation_type     MoK\a
_diffrn_radiation_wavelength     0.71073
_diffrn_radiation_source     'Enhance (Mo) X-ray source'
_diffrn_radiation_monochromator     graphite
_diffrn_measurement_device_type
                       'Oxford Diffraction Gemini-S CCD-detector diffractometer'
_diffrn_measurement_method     '\w scans'
_diffrn_detector_area_resol_mean     16.077
_diffrn_reflns_number     6518
_diffrn_reflns_av_R_equivalents     0.0356
_diffrn_reflns_av_sigmaI/netI     0.0419
_diffrn_reflns_theta_min     3.13
_diffrn_reflns_theta_max     25.0
_diffrn_reflns_theta_full     25.00
_diffrn_measured_fraction_theta_max     0.989
_diffrn_measured_fraction_theta_full     0.989
_diffrn_reflns_limit_h_min     -8
_diffrn_reflns_limit_h_max     8
_diffrn_reflns_limit_k_min     -15
_diffrn_reflns_limit_k_max     16
_diffrn_reflns_limit_l_min     -38
_diffrn_reflns_limit_l_max     38
_diffrn_standards_number     0
_diffrn_standards_interval_count     .
_diffrn_standards_interval_time     .
_diffrn_standards_decay_%     ?
_refine_special_details
;
Refinement of <i>F</i>^2^ against ALL reflections. The weighted <i>R</i>-factor
<i>wR</i> and goodness of fit <i>S</i> are based on <i>F</i>^2^, conventional
<i>R</i>-factors <i>R</i> are based on <i>F</i>, with <i>F</i> set to zero for
negative <i>F</i>^2^. The threshold expression of <i>F</i>^2^ >
\s(<i>F</i>^2^) is used only for calculating <i>R</i>-factors(gt) <i>etc</i>.
and is not relevant to the choice of reflections for refinement.
<i>R</i>-factors based on <i>F</i>^2^ are statistically about twice as large
as those based on <i>F</i>, and <i>R</i>- factors based on ALL data will be
even larger.
;
_reflns_number_total     2730
_reflns_number_gt     2620
_reflns_threshold_expression     'I>2\s(I)'
_refine_ls_structure_factor_coef     Fsqd
_refine_ls_matrix_type     full
_refine_ls_R_factor_all     0.0696
_refine_ls_R_factor_gt     0.0668
_refine_ls_wR_factor_gt     0.1165
_refine_ls_wR_factor_ref     0.1173
_refine_ls_goodness_of_fit_ref     1.423
_refine_ls_restrained_S_all     1.423
_refine_ls_number_reflns     2730
_refine_ls_number_parameters     208
_refine_ls_number_restraints     0
_refine_ls_hydrogen_treatment     constr
_refine_ls_weighting_scheme     calc
_refine_ls_weighting_details
        'calc w=1/[\s^2^(Fo^2^)+(0.0003P)^2^+10.2538P] where P=(Fo^2^+2Fc^2^)/3'
_atom_sites_solution_hydrogens     geom
_atom_sites_solution_primary     direct
_atom_sites_solution_secondary     difmap
_refine_ls_shift/su_max     0.001
_refine_ls_shift/su_mean     0.000
_refine_diff_density_max     0.317
_refine_diff_density_min     -0.333
_refine_ls_extinction_method     none
_refine_ls_extinction_coef     ?
_refine_ls_abs_structure_details     'Flack (1983), 1569 Friedel pairs'
_refine_ls_abs_structure_Flack     0.03(13)
loop_
    _atom_type_symbol
    _atom_type_description
    _atom_type_scat_dispersion_real
    _atom_type_scat_dispersion_imag
    _atom_type_scat_source
    'C' 'C' 0.0033 0.0016
                         'International Tables Vol C Tables 4.2.6.8 and 6.1.1.4'
    'H' 'H' 0.0000 0.0000
                         'International Tables Vol C Tables 4.2.6.8 and 6.1.1.4'
    'N' 'N' 0.0061 0.0033
                         'International Tables Vol C Tables 4.2.6.8 and 6.1.1.4'
    'O' 'O' 0.0106 0.0060
                         'International Tables Vol C Tables 4.2.6.8 and 6.1.1.4'
    'Cl' 'Cl' 0.1484 0.1585
                         'International Tables Vol C Tables 4.2.6.8 and 6.1.1.4'
_computing_data_collection     'CrysAlis PRO (Agilent, 2012)'
_computing_cell_refinement     'CrysAlis PRO (Agilent, 2012)'
_computing_data_reduction     'CrysAlis PRO (Agilent, 2012)'
_computing_structure_solution     'SIR92 (Altomare <i>et al.</i>, 1993)'
_computing_structure_refinement
        'SHELXL97 (Sheldrick, 2008) within ORTEP-3 for Windows (Farrugia, 2012)'
_computing_molecular_graphics     'PLATON (Spek, 2009)'
_computing_publication_material     'PLATON (Spek, 2009)'
loop_
    _atom_site_type_symbol
    _atom_site_label
    _atom_site_fract_x
    _atom_site_fract_y
    _atom_site_fract_z
    _atom_site_U_iso_or_equiv
    _atom_site_thermal_displace_type
    _atom_site_calc_flag
    _atom_site_refinement_flags
    _atom_site_occupancy
    _atom_site_disorder_assembly
    _atom_site_disorder_group
    Cl Cl4 1.0614(2) 0.04524(14) 0.69649(4) 0.0504(5) Uani d . 1.000 . .
    Cl Cl5 0.6536(2) 0.09989(13) 0.70946(4) 0.0482(5) Uani d . 1.000 . .
    O O11 0.5402(5) 0.1011(3) 0.53015(10) 0.0269(11) Uani d . 1.000 . .
    O O12 0.5633(4) 0.2669(2) 0.54919(9) 0.0213(10) Uani d . 1.000 . .
    O O21 0.9047(5) 0.1895(3) 0.51574(10) 0.0281(11) Uani d . 1.000 . .
    O O22 1.1354(5) 0.0921(3) 0.53458(11) 0.0380(12) Uani d . 1.000 . .
    C C1 0.7212(6) 0.1407(3) 0.58796(14) 0.0170(14) Uani d . 1.000 . .
    C C2 0.9001(5) 0.1197(3) 0.58236(14) 0.0147(12) Uani d . 1.000 . .
    C C3 1.0023(7) 0.0889(4) 0.61632(14) 0.0240(16) Uani d . 1.000 . .
    C C4 0.9274(7) 0.0827(4) 0.65531(15) 0.0270(17) Uani d . 1.000 . .
    C C5 0.7505(8) 0.1047(4) 0.66078(13) 0.0263(16) Uani d . 1.000 . .
    C C6 0.6454(7) 0.1346(4) 0.62745(13) 0.0233(16) Uani d . 1.000 . .
    C C11 0.6000(6) 0.1710(4) 0.55224(14) 0.0163(12) Uani d . 1.000 . .
    C C21 0.9909(6) 0.1314(3) 0.54121(15) 0.0200(16) Uani d . 1.000 . .
    O O4A 1.2905(6) 0.3233(4) 0.67922(14) 0.0607(19) Uani d . 1.000 . .
    N N1A 0.8469(5) 0.4080(3) 0.54416(11) 0.0233(11) Uani d . 1.000 . .
    C C1A 0.9599(6) 0.3876(3) 0.58068(14) 0.0203(14) Uani d . 1.000 . .
    C C2A 1.1396(7) 0.3733(4) 0.57540(15) 0.0270(17) Uani d . 1.000 . .
    C C3A 1.2440(8) 0.3499(4) 0.60887(18) 0.0350(17) Uani d . 1.000 . .
    C C4A 1.1695(8) 0.3463(4) 0.64817(18) 0.0333(19) Uani d . 1.000 . .
    C C5A 0.9921(8) 0.3605(5) 0.65369(16) 0.037(2) Uani d . 1.000 . .
    C C6A 0.8838(7) 0.3818(4) 0.61917(15) 0.0270(17) Uani d . 1.000 . .
    C C41A 1.2233(11) 0.3165(6) 0.71999(19) 0.072(3) Uani d . 1.000 . .
    H H3 1.12410 0.07220 0.61260 0.0290 Uiso c R 1.000 . .
    H H6 0.52360 0.15070 0.63140 0.0280 Uiso c R 1.000 . .
    H H21 0.96620 0.20640 0.49100 0.0420 Uiso d R 1.000 . .
    H H2A 1.19110 0.37960 0.54870 0.0320 Uiso c R 1.000 . .
    H H3A 1.36690 0.33630 0.60520 0.0420 Uiso c R 1.000 . .
    H H5A 0.94160 0.35610 0.68060 0.0450 Uiso c R 1.000 . .
    H H6A 0.75970 0.39200 0.62250 0.0330 Uiso c R 1.000 . .
    H H11A 0.80350 0.46520 0.54470 0.0280 Uiso d R 1.000 . .
    H H12A 0.89410 0.40030 0.51980 0.0280 Uiso d R 1.000 . .
    H H13A 0.75460 0.35580 0.54990 0.0280 Uiso d R 1.000 . .
    H H41A 1.32010 0.29960 0.73910 0.1080 Uiso c R 1.000 . .
    H H42A 1.13250 0.26230 0.72130 0.1080 Uiso c R 1.000 . .
    H H43A 1.17060 0.38290 0.72790 0.1080 Uiso c R 1.000 . .
loop_
    _atom_site_aniso_label
    _atom_site_aniso_U_11
    _atom_site_aniso_U_22
    _atom_site_aniso_U_33
    _atom_site_aniso_U_12
    _atom_site_aniso_U_13
    _atom_site_aniso_U_23
    Cl4 0.0580(10) 0.0630(11) 0.0301(7) 0.0060(9) -0.0209(7) 0.0088(7)
    Cl5 0.0724(11) 0.0539(10) 0.0182(6) 0.0038(9) 0.0077(7) 0.0036(7)
    O11 0.031(2) 0.0218(18) 0.0280(17) -0.0087(16) -0.0101(16) 0.0035(16)
    O12 0.0197(18) 0.0207(18) 0.0236(16) 0.0035(15) -0.0036(15) 0.0038(14)
    O21 0.027(2) 0.036(2) 0.0213(17) 0.0074(17) 0.0072(15) 0.0107(15)
    O22 0.030(2) 0.044(2) 0.040(2) 0.017(2) 0.0067(18) 0.0123(19)
    C1 0.026(3) 0.005(2) 0.020(2) -0.0021(19) -0.003(2) 0.0001(19)
    C2 0.010(2) 0.006(2) 0.028(2) 0.0044(18) 0.0030(19) 0.0034(18)
    C3 0.028(3) 0.014(2) 0.030(3) -0.006(2) -0.008(2) 0.001(2)
    C4 0.038(3) 0.014(3) 0.029(3) 0.006(2) -0.016(3) 0.003(2)
    C5 0.041(3) 0.022(3) 0.016(2) 0.000(3) -0.002(2) 0.002(2)
    C6 0.024(3) 0.022(3) 0.024(2) 0.000(2) -0.001(2) 0.000(2)
    C11 0.007(2) 0.019(2) 0.023(2) -0.0040(19) 0.0051(18) 0.005(2)
    C21 0.016(3) 0.011(2) 0.033(3) -0.003(2) 0.002(2) 0.006(2)
    O4A 0.061(3) 0.075(4) 0.046(3) 0.013(3) -0.024(2) 0.010(2)
    N1A 0.027(2) 0.020(2) 0.0228(19) -0.0015(19) 0.0007(18) 0.0026(18)
    C1A 0.028(3) 0.007(2) 0.026(2) -0.006(2) -0.003(2) -0.001(2)
    C2A 0.022(3) 0.026(3) 0.033(3) -0.001(2) 0.003(2) 0.002(2)
    C3A 0.030(3) 0.027(3) 0.048(3) -0.001(3) -0.004(3) 0.000(3)
    C4A 0.039(4) 0.019(3) 0.042(3) -0.003(3) -0.018(3) 0.004(2)
    C5A 0.054(4) 0.038(4) 0.020(3) -0.004(3) 0.002(2) 0.002(2)
    C6A 0.033(3) 0.016(3) 0.032(3) 0.003(2) 0.004(2) -0.002(2)
    C41A 0.108(7) 0.065(5) 0.043(4) -0.007(5) -0.030(4) 0.016(4)
_geom_special_details
;
Bond distances, angles <i>etc</i>. have been calculated using the rounded
fractional coordinates. All su's are estimated from the variances of the
(full) variance-covariance matrix. The cell e.s.d.'s are taken into account in
the estimation of distances, angles and torsion angles
;
loop_
    _geom_bond_atom_site_label_1
    _geom_bond_atom_site_label_2
    _geom_bond_site_symmetry_1
    _geom_bond_site_symmetry_2
    _geom_bond_distance
    _geom_bond_publ_flag
    Cl4 C4 . . 1.739(5) no
    Cl5 C5 . . 1.736(5) no
    O11 C11 . . 1.237(6) no
    O12 C11 . . 1.274(6) no
    O21 C21 . . 1.290(6) no
    O22 C21 . . 1.220(6) no
    O21 H21 . . 0.9500 no
    O4A C41A . . 1.415(8) no
    O4A C4A . . 1.388(7) no
    N1A C1A . . 1.479(6) no
    N1A H13A . . 0.9900 no
    N1A H11A . . 0.8100 no
    N1A H12A . . 0.8700 no
    C1 C11 . . 1.523(6) no
    C1 C6 . . 1.401(6) no
    C1 C2 . . 1.386(6) no
    C2 C3 . . 1.399(6) no
    C2 C21 . . 1.503(6) no
    C3 C4 . . 1.383(7) no
    C4 C5 . . 1.374(8) no
    C5 C6 . . 1.392(7) no
    C3 H3 . . 0.9500 no
    C6 H6 . . 0.9500 no
    C1A C6A . . 1.372(7) no
    C1A C2A . . 1.377(7) no
    C2A C3A . . 1.371(8) no
    C3A C4A . . 1.390(8) no
    C4A C5A . . 1.361(9) no
    C5A C6A . . 1.409(7) no
    C2A H2A . . 0.9500 no
    C3A H3A . . 0.9500 no
    C5A H5A . . 0.9500 no
    C6A H6A . . 0.9500 no
    C41A H41A . . 0.9800 no
    C41A H42A . . 0.9800 no
    C41A H43A . . 0.9800 no
loop_
    _geom_angle_atom_site_label_1
    _geom_angle_atom_site_label_2
    _geom_angle_atom_site_label_3
    _geom_angle_site_symmetry_1
    _geom_angle_site_symmetry_2
    _geom_angle_site_symmetry_3
    _geom_angle
    _geom_angle_publ_flag
    C21 O21 H21 . . . 115.00 no
    C4A O4A C41A . . . 116.9(5) no
    H11A N1A H12A . . . 107.00 no
    C1A N1A H13A . . . 98.00 no
    H12A N1A H13A . . . 112.00 no
    H11A N1A H13A . . . 110.00 no
    C1A N1A H12A . . . 118.00 no
    C1A N1A H11A . . . 112.00 no
    C2 C1 C11 . . . 122.3(4) no
    C6 C1 C11 . . . 117.5(4) no
    C2 C1 C6 . . . 120.3(4) no
    C1 C2 C21 . . . 122.5(4) no
    C1 C2 C3 . . . 119.2(4) no
    C3 C2 C21 . . . 118.2(4) no
    C2 C3 C4 . . . 120.5(5) no
    C3 C4 C5 . . . 120.1(5) no
    Cl4 C4 C3 . . . 118.5(4) no
    Cl4 C4 C5 . . . 121.5(4) no
    Cl5 C5 C6 . . . 118.2(4) no
    C4 C5 C6 . . . 120.6(4) no
    Cl5 C5 C4 . . . 121.1(4) no
    C1 C6 C5 . . . 119.3(5) no
    O11 C11 O12 . . . 126.0(4) no
    O11 C11 C1 . . . 117.9(4) no
    O12 C11 C1 . . . 116.0(4) no
    O21 C21 O22 . . . 125.4(5) no
    O21 C21 C2 . . . 113.2(4) no
    O22 C21 C2 . . . 121.3(4) no
    C2 C3 H3 . . . 120.00 no
    C4 C3 H3 . . . 120.00 no
    C1 C6 H6 . . . 120.00 no
    C5 C6 H6 . . . 120.00 no
    C2A C1A C6A . . . 121.1(4) no
    N1A C1A C6A . . . 119.6(4) no
    N1A C1A C2A . . . 119.4(4) no
    C1A C2A C3A . . . 119.7(5) no
    C2A C3A C4A . . . 119.8(5) no
    O4A C4A C3A . . . 113.8(5) no
    O4A C4A C5A . . . 125.4(5) no
    C3A C4A C5A . . . 120.8(5) no
    C4A C5A C6A . . . 119.4(5) no
    C1A C6A C5A . . . 119.1(5) no
    C1A C2A H2A . . . 120.00 no
    C3A C2A H2A . . . 120.00 no
    C2A C3A H3A . . . 120.00 no
    C4A C3A H3A . . . 120.00 no
    C4A C5A H5A . . . 120.00 no
    C6A C5A H5A . . . 120.00 no
    C1A C6A H6A . . . 120.00 no
    C5A C6A H6A . . . 120.00 no
    O4A C41A H41A . . . 110.00 no
    O4A C41A H42A . . . 110.00 no
    O4A C41A H43A . . . 109.00 no
    H41A C41A H42A . . . 109.00 no
    H41A C41A H43A . . . 109.00 no
    H42A C41A H43A . . . 109.00 no
loop_
    _geom_torsion_atom_site_label_1
    _geom_torsion_atom_site_label_2
    _geom_torsion_atom_site_label_3
    _geom_torsion_atom_site_label_4
    _geom_torsion_site_symmetry_1
    _geom_torsion_site_symmetry_2
    _geom_torsion_site_symmetry_3
    _geom_torsion_site_symmetry_4
    _geom_torsion
    _geom_torsion_publ_flag
    C41A O4A C4A C5A . . . . -1.5(9) no
    C41A O4A C4A C3A . . . . -178.9(5) no
    C6 C1 C2 C21 . . . . -176.1(4) no
    C6 C1 C2 C3 . . . . 2.2(6) no
    C2 C1 C6 C5 . . . . -1.6(7) no
    C11 C1 C6 C5 . . . . 178.4(4) no
    C2 C1 C11 O11 . . . . 81.2(6) no
    C2 C1 C11 O12 . . . . -101.9(5) no
    C6 C1 C11 O11 . . . . -98.9(5) no
    C11 C1 C2 C3 . . . . -177.8(4) no
    C11 C1 C2 C21 . . . . 3.8(6) no
    C6 C1 C11 O12 . . . . 78.0(5) no
    C1 C2 C21 O21 . . . . 19.1(6) no
    C1 C2 C21 O22 . . . . -163.9(4) no
    C21 C2 C3 C4 . . . . 176.3(4) no
    C3 C2 C21 O22 . . . . 17.8(6) no
    C3 C2 C21 O21 . . . . -159.3(4) no
    C1 C2 C3 C4 . . . . -2.1(7) no
    C2 C3 C4 Cl4 . . . . -179.4(4) no
    C2 C3 C4 C5 . . . . 1.4(8) no
    Cl4 C4 C5 C6 . . . . 180.0(4) no
    C3 C4 C5 Cl5 . . . . -178.8(4) no
    Cl4 C4 C5 Cl5 . . . . 2.0(7) no
    C3 C4 C5 C6 . . . . -0.8(8) no
    C4 C5 C6 C1 . . . . 0.9(8) no
    Cl5 C5 C6 C1 . . . . 179.0(4) no
    N1A C1A C2A C3A . . . . -177.2(4) no
    C6A C1A C2A C3A . . . . 1.9(7) no
    N1A C1A C6A C5A . . . . 178.9(5) no
    C2A C1A C6A C5A . . . . -0.2(7) no
    C1A C2A C3A C4A . . . . -3.5(8) no
    C2A C3A C4A O4A . . . . -179.1(5) no
    C2A C3A C4A C5A . . . . 3.4(8) no
    O4A C4A C5A C6A . . . . -178.9(5) no
    C3A C4A C5A C6A . . . . -1.7(9) no
    C4A C5A C6A C1A . . . . 0.1(8) no
loop_
    _geom_hbond_atom_site_label_D
    _geom_hbond_atom_site_label_H
    _geom_hbond_atom_site_label_A
    _geom_hbond_site_symmetry_A
    _geom_hbond_distance_DH
    _geom_hbond_distance_HA
    _geom_hbond_distance_DA
    _geom_hbond_angle_DHA
    _geom_hbond_publ_flag
    N1A H11A O11 5_555 0.81 2.55 2.926(5) 110 no
    N1A H11A O22 5_455 0.81 2.10 2.881(5) 163 yes
    N1A H12A O11 7_556 0.87 1.95 2.811(5) 168 yes
    N1A H13A O12 . 0.99 1.84 2.814(5) 167 yes
    O21 H21 O12 7_556 0.95 1.53 2.480(4) 179 yes
    C3A H3A O12 1_655 0.95 2.50 3.265(7) 137 yes
_iucr_refine_instructions_details
;
TITL gs13gs12 DCPAPANIS in C222(1)
CELL  0.71073   7.5319  12.9302  32.3268   90.000   90.000   90.000
ZERR     8.00   0.0008   0.0014   0.0018    0.000    0.000    0.000
LATT  -7
SYMM  - X, - Y, 1/2 + Z
SYMM    X, - Y, - Z
SYMM  - X,   Y, 1/2 - Z
SFAC  C    H    N    O    CL
UNIT  120  104  8    40   16
MERG   2
OMIT    -4.00  50.00
FMAP   2
PLAN   10
ACTA
BOND   $H
CONF
L.S.   8
TEMP   -73.00
WGHT    0.000300   10.253800
FVAR       1.94027
CL5   5    0.653649    0.099890    0.709460    11.00000    0.07238    0.05392 =
         0.01825    0.00361    0.00766    0.00376
CL4   5    1.061379    0.045240    0.696488    11.00000    0.05799    0.06303 =
         0.03008    0.00876   -0.02091    0.00601
O11   4    0.540161    0.101125    0.530152    11.00000    0.03067    0.02184 =
         0.02800    0.00346   -0.01007   -0.00871
O12   4    0.563330    0.266918    0.549193    11.00000    0.01972    0.02067 =
         0.02358    0.00380   -0.00359    0.00354
O4A   4    1.290453    0.323266    0.679224    11.00000    0.06053    0.07527 =
         0.04597    0.00988   -0.02378    0.01337
O21   4    0.904706    0.189485    0.515743    11.00000    0.02671    0.03602 =
         0.02129    0.01075    0.00723    0.00742
AFIX   3
H21   2    0.966247    0.206438    0.490988    11.00000   -1.50000
AFIX   0
O22   4    1.135377    0.092134    0.534579    11.00000    0.03016    0.04447 =
         0.03956    0.01235    0.00669    0.01682
C5    1    0.750539    0.104697    0.660778    11.00000    0.04065    0.02153 =
         0.01558    0.00164   -0.00242   -0.00028
C1A   1    0.959901    0.387619    0.580677    11.00000    0.02776    0.00663 =
         0.02622   -0.00133   -0.00278   -0.00594
N1A   3    0.846909    0.408045    0.544161    11.00000    0.02749    0.02001 =
         0.02283    0.00258    0.00070   -0.00150
AFIX   3
H11A  2    0.803507    0.465169    0.544719    11.00000   -1.20000
H12A  2    0.894107    0.400269    0.519819    11.00000   -1.20000
H13A  2    0.754617    0.355814    0.549871    11.00000   -1.20000
AFIX   0
C6    1    0.645420    0.134582    0.627450    11.00000    0.02390    0.02216 =
         0.02377    0.00017   -0.00096    0.00037
AFIX  43
H6    2    0.523555    0.150678    0.631445    11.00000   -1.20000
AFIX   0
C2    1    0.900062    0.119668    0.582362    11.00000    0.01046    0.00628 =
         0.02801    0.00342    0.00298    0.00442
C1    1    0.721188    0.140679    0.587957    11.00000    0.02634    0.00488 =
         0.01963    0.00007   -0.00311   -0.00213
C6A   1    0.883834    0.381785    0.619168    11.00000    0.03339    0.01633 =
         0.03231   -0.00180    0.00376    0.00309
AFIX  43
H6A   2    0.759749    0.391975    0.622508    11.00000   -1.20000
AFIX   0
C4A   1    1.169535    0.346302    0.648170    11.00000    0.03858    0.01927 =
         0.04246    0.00420   -0.01837   -0.00344
C3    1    1.002290    0.088930    0.616317    11.00000    0.02791    0.01378 =
         0.03003    0.00139   -0.00821   -0.00589
AFIX  43
H3    2    1.124067    0.072228    0.612580    11.00000   -1.20000
AFIX   0
C2A   1    1.139602    0.373307    0.575404    11.00000    0.02186    0.02577 =
         0.03310    0.00154    0.00326   -0.00131
AFIX  43
H2A   2    1.191057    0.379600    0.548691    11.00000   -1.20000
AFIX   0
C3A   1    1.243998    0.349932    0.608869    11.00000    0.03011    0.02655 =
         0.04790    0.00006   -0.00361   -0.00106
AFIX  43
H3A   2    1.366917    0.336254    0.605197    11.00000   -1.20000
AFIX   0
C11   1    0.600009    0.171031    0.552236    11.00000    0.00718    0.01866 =
         0.02316    0.00491    0.00514   -0.00397
C4    1    0.927356    0.082669    0.655314    11.00000    0.03828    0.01422 =
         0.02883    0.00256   -0.01555    0.00616
C21   1    0.990865    0.131407    0.541215    11.00000    0.01574    0.01130 =
         0.03343    0.00596    0.00181   -0.00343
C5A   1    0.992083    0.360487    0.653688    11.00000    0.05353    0.03772 =
         0.02022    0.00214    0.00175   -0.00433
AFIX  43
H5A   2    0.941640    0.356071    0.680565    11.00000   -1.20000
AFIX   0
C41A  1    1.223251    0.316490    0.719988    11.00000    0.10822    0.06508 =
         0.04289    0.01607   -0.02957   -0.00650
AFIX  33
H41A  2    1.320141    0.299553    0.739054    11.00000   -1.50000
H42A  2    1.132453    0.262299    0.721267    11.00000   -1.50000
H43A  2    1.170596    0.382925    0.727888    11.00000   -1.50000
HKLF 4
REM  gs13gs12 DCPAPANIS in C222(1)
REM R1 =  0.0668 for   2620 Fo > 4sig(Fo)  and  0.0696 for all   2730 data
REM    208 parameters refined using      0 restraints
END
WGHT      0.0000     17.7741
REM Highest difference peak  0.317,  deepest hole -0.333,  1-sigma level  0.076
Q1    1   0.8596  0.5560  0.5344  11.00000  0.05    0.32
Q2    1   0.5944  0.0000  0.5000  10.50000  0.05    0.31
Q3    1   1.0000  0.1364  0.7500  10.50000  0.05    0.29
Q4    1   1.5106  0.3201  0.7060  11.00000  0.05    0.27
Q5    1   0.7096  0.2443  0.5371  11.00000  0.05    0.27
Q6    1   0.6208  0.1892  0.7090  11.00000  0.05    0.27
Q7    1   0.6018  0.1737  0.5841  11.00000  0.05    0.25
Q8    1   1.0263  0.0163  0.7329  11.00000  0.05    0.25
Q9    1   1.1011 -0.0003  0.5288  11.00000  0.05    0.25
Q10   1   0.8111  0.3609  0.7054  11.00000  0.05    0.24
;
