# Supplementary material for: 4-Meth­oxy­anilinium 2-carb­oxy-4,5-di­chloro­benzoate
Source: Acta Crystallogr Sect E Struct Rep Online. 2013 Sep 18;69(Pt 10):o1546. doi: 10.1107/S1600536813025014 (PMC3790412; doi:10.1107/S1600536813025014)
Supplement: Supplementary file 2 [file e-69-o1546-Isup2.hkl]

# 
# h,k,l, Fc-squared, Fo-squared, sigma(Fo-squared) and status flag 
# 
data_I
_shelx_title ' gs13gs12 DCPAPANIS in C222(1)' 
_shelx_refln_list_code          4 
_shelx_F_calc_maximum      514.54 
_exptl_crystal_F_000      1472.00 
_reflns_d_resolution_high  0.8409 
 
loop_ 
 _symmetry_equiv_pos_as_xyz 
 'x, y, z' 
 '-x, -y, z+1/2' 
 'x, -y, -z' 
 '-x, y, -z+1/2' 
 'x+1/2, y+1/2, z' 
 '-x+1/2, -y+1/2, z+1/2' 
 'x+1/2, -y+1/2, -z' 
 '-x+1/2, y+1/2, -z+1/2' 
 
_cell_length_a     7.5319 
_cell_length_b    12.9302 
_cell_length_c    32.3268 
_cell_angle_alpha  90.000 
_cell_angle_beta   90.000 
_cell_angle_gamma  90.000 
 
_shelx_F_squared_multiplier     1.000 
 
loop_ 
 _refln_index_h 
 _refln_index_k 
 _refln_index_l 
 _refln_F_squared_calc 
 _refln_F_squared_meas 
 _refln_F_squared_sigma 
 _refln_observed_status 
   2   0   0     6515.86     7080.64     48.03 o 
   4   0   0     3267.20     2980.66     70.38 o 
   6   0   0      251.82      179.06     28.86 o 
   1   1   0       19.09       28.37     16.53 o 
   3   1   0    19388.81    19091.41    174.70 o 
   5   1   0     1640.08     1642.32     40.79 o 
   7   1   0     1481.74     1337.69    105.50 o 
   2   2   0     5356.64     5286.26    123.09 o 
   4   2   0      249.06      228.47     23.10 o 
   6   2   0      463.97      489.36     42.81 o 
   1   3   0    20677.93    21465.89    564.35 o 
   3   3   0     1645.04     1896.27    189.37 o 
   5   3   0       79.37      161.99     23.29 o 
   7   3   0       69.13      501.72    140.29 o 
   0   4   0   264754.75   265628.22    906.65 o 
   2   4   0     2492.82     2450.50     74.89 o 
   4   4   0      718.88      930.18     67.19 o 
   6   4   0     2740.06     2745.85    108.60 o 
   8   4   0     3131.36     2130.47    153.20 o 
   1   5   0    16647.46    16551.68    278.96 o 
   3   5   0     4656.94     4404.42     95.29 o 
   5   5   0       24.88      123.27     27.02 o 
   7   5   0        0.32      341.12     54.69 o 
   0   6   0    10646.05    10427.11    230.03 o 
   2   6   0     7099.44     7046.21    175.98 o 
   4   6   0     1552.38     1663.96     69.32 o 
   6   6   0      321.47      584.24    170.93 o 
   8   6   0       58.93      232.61     69.17 o 
   1   7   0    12014.43    11911.05    185.36 o 
   3   7   0       91.87       73.86     25.36 o 
   5   7   0      157.22      145.88     30.84 o 
   7   7   0      147.35      173.40     94.91 o 
   0   8   0     5246.49     4828.70    185.56 o 
   2   8   0       39.54       68.86     39.07 o 
   4   8   0      140.49      253.47     37.87 o 
   6   8   0     1205.18     1118.15     72.43 o 
   1   9   0     2516.85     2139.42     93.50 o 
   3   9   0      268.77      245.48     38.23 o 
   5   9   0       15.94       30.48     23.59 o 
   7   9   0       63.19        5.94     45.10 o 
   0  10   0     2147.91     1735.67    123.00 o 
   2  10   0        1.46      539.21     58.80 o 
   4  10   0      936.02     1002.65     79.11 o 
   6  10   0      178.70      275.29     41.93 o 
   1  11   0      774.32      605.80     65.29 o 
   3  11   0      367.75      759.34     61.41 o 
   5  11   0      238.53      964.67     91.28 o 
   0  12   0       86.50      230.71     75.68 o 
   2  12   0      412.43      450.27     47.93 o 
   4  12   0       50.49      360.00     61.13 o 
   1  13   0      155.80      171.47     40.26 o 
   3  13   0      248.59      302.16     60.62 o 
   0  14   0     1231.46     1107.48     89.76 o 
   2  14   0      253.04      129.88     53.62 o 
   1  15   0      145.70      241.64     47.23 o 
   2   0   1     6756.27     7152.53     50.66 o 
   4   0   1       38.71      247.90     34.37 o 
   6   0   1      151.30      178.26     20.06 o 
  -5   1   1      650.74      814.45     32.36 o 
  -3   1   1     4421.48     4633.69     71.79 o 
  -1   1   1    13233.24    12803.43    144.05 o 
   1   1   1    13183.59    13010.60     78.69 o 
   3   1   1     4430.77     4490.67     76.98 o 
   5   1   1      626.35      775.94     32.96 o 
   7   1   1      214.18      175.17     53.37 o 
  -6   2   1       81.56      195.25     29.96 o 
  -4   2   1     1927.97     1751.32     51.68 o 
  -2   2   1     4479.62     4245.91     80.89 o 
   0   2   1    13815.33    14371.11    145.87 o 
   2   2   1     4562.24     4500.93     86.17 o 
   4   2   1     1903.12     1610.60     56.05 o 
   6   2   1       84.55      172.06     32.27 o 
  -7   3   1     1115.39      976.68     69.18 o 
  -5   3   1      556.05      567.47     36.32 o 
  -3   3   1     8690.34     8447.61    137.73 o 
  -1   3   1    55962.35    55114.91    973.53 o 
   1   3   1    55954.65    55944.81    403.31 o 
   3   3   1     8636.22     8593.17    148.74 o 
   5   3   1      558.02      586.95     42.27 o 
   7   3   1     1059.96      928.80     69.76 o 
  -8   4   1      173.57      844.31    105.13 o 
  -6   4   1      299.71      529.76     42.92 o 
  -4   4   1     5344.61     5417.51     99.18 o 
  -2   4   1       65.97       45.96     14.04 o 
   0   4   1    80479.05    81794.98    503.63 o 
   2   4   1       80.00       95.84     86.03 o 
   4   4   1     5445.43     5727.22     98.87 o 
   6   4   1      302.14      503.33     71.68 o 
   8   4   1      167.74      996.37    111.56 o 
  -7   5   1      732.53      794.65     69.63 o 
  -5   5   1     1502.84     1427.11     53.01 o 
  -3   5   1      289.30      198.75     78.12 o 
  -1   5   1     2436.42     2176.36     75.93 o 
   1   5   1     2565.98     2242.79    106.77 o 
   3   5   1      310.94      421.18    111.30 o 
   5   5   1     1530.77     1412.84     51.64 o 
   7   5   1      743.79      850.04     70.98 o 
  -8   6   1      230.94      249.17     69.40 o 
  -6   6   1      350.43      483.16     41.80 o 
  -4   6   1      978.72     1021.20     72.94 o 
  -2   6   1     7049.23     6767.96    110.46 o 
   0   6   1       47.54       40.51     29.47 o 
   2   6   1     7025.23     6787.85    429.80 o 
   4   6   1     1014.44      797.99    131.68 o 
   6   6   1      329.49      401.01    158.78 o 
   8   6   1      222.81      316.19     74.14 o 
  -7   7   1       62.15       67.51    104.11 o 
  -5   7   1      203.44      422.54     56.69 o 
  -3   7   1      322.16      443.62     50.03 o 
  -1   7   1     6902.47     6596.17    375.11 o 
   1   7   1     7257.78     7121.71    192.14 o 
   3   7   1      318.48      398.52     48.04 o 
   5   7   1      207.91      337.86     42.16 o 
   7   7   1       62.81      102.39     94.59 o 
  -6   8   1      545.53      802.47     62.16 o 
  -4   8   1      549.67      768.46     60.06 o 
  -2   8   1     2320.55     2192.40    109.01 o 
   0   8   1     3979.01     3756.42    116.75 o 
   2   8   1     2266.04     2223.95     98.24 o 
   4   8   1      589.58      990.12     78.31 o 
   6   8   1      557.78      683.56     67.36 o 
  -7   9   1       36.03       45.22     87.69 o 
  -5   9   1       15.19       63.53     27.96 o 
  -3   9   1      145.96      163.92     40.46 o 
  -1   9   1     1161.89     1284.59     94.12 o 
   1   9   1     1095.77     1057.93     73.57 o 
   3   9   1      157.15      181.44     29.59 o 
   5   9   1       14.60       57.41     31.04 o 
   7   9   1       35.18       15.02     32.47 o 
  -6  10   1       11.76      111.19     35.71 o 
  -4  10   1      195.73      374.34     58.81 o 
  -2  10   1     2665.38     2646.15    125.79 o 
   0  10   1        0.31       94.02     41.24 o 
   2  10   1     2677.72     2610.88     90.50 o 
   4  10   1      188.59      461.60     89.48 o 
   6  10   1       10.73      123.65     37.90 o 
  -5  11   1     1501.27     1340.67     81.58 o 
  -3  11   1     1334.39     1309.96     92.62 o 
  -1  11   1      141.04      326.50     66.48 o 
   1  11   1      146.17      357.75     51.87 o 
   3  11   1     1363.57     1433.69     75.27 o 
   5  11   1     1503.76     1231.40     77.74 o 
  -4  12   1      616.94      418.20     63.03 o 
  -2  12   1      225.51      352.87     47.92 o 
   0  12   1      766.44      631.68     64.07 o 
   2  12   1      237.26      330.57     62.27 o 
   4  12   1      636.53      569.58     85.62 o 
  -3  13   1      393.65      565.16     71.43 o 
  -1  13   1      328.02      310.68     42.61 o 
   1  13   1      329.30      363.70     45.12 o 
   3  13   1      373.95      617.03     74.71 o 
  -2  14   1      145.57      157.67     39.31 o 
   0  14   1       20.41      329.26     44.33 o 
   2  14   1      151.17      195.03     42.23 o 
  -1  15   1      287.08      290.33     47.77 o 
   1  15   1      274.97      283.46     41.84 o 
   2   0   2    18500.25    18742.37    106.50 o 
   4   0   2     1544.83     1615.72     38.79 o 
   6   0   2      215.30      249.38     21.96 o 
  -7   1   2     1599.84     1810.69    127.84 o 
  -5   1   2      362.04      652.97     72.37 o 
  -3   1   2    16318.91    16631.46    194.48 o 
  -1   1   2     5046.98     5051.72     91.99 o 
   1   1   2     5014.83     5219.59     77.67 o 
   3   1   2    15877.19    16500.46     83.16 o 
   5   1   2      378.58      614.63     40.05 o 
   7   1   2     1579.80     1736.32    128.36 o 
  -6   2   2     1736.48     1630.54     87.66 o 
  -4   2   2      626.89      628.04     29.42 o 
  -2   2   2    28230.33    28197.53    298.18 o 
   0   2   2    13020.22    12576.05    138.41 o 
   2   2   2    28131.66    28306.58    140.05 o 
   4   2   2      635.72      639.95     22.91 o 
   6   2   2     1735.57     1693.26     69.39 o 
  -7   3   2       26.02      557.76    174.27 o 
  -5   3   2      250.90      314.24     29.31 o 
  -3   3   2      502.81      406.48    156.12 o 
  -1   3   2    24234.78    23886.01    155.46 o 
   1   3   2    24013.77    24685.63    270.20 o 
   3   3   2      475.91      450.26     47.82 o 
   5   3   2      279.62      286.14     31.05 o 
   7   3   2       23.72      692.53    149.23 o 
  -8   4   2      809.03      508.96     85.01 o 
  -6   4   2       26.30       46.15     21.16 o 
  -4   4   2      458.94      449.42     45.31 o 
  -2   4   2     8136.14     8052.00    143.98 o 
   0   4   2     7336.52     6426.46    142.91 o 
   2   4   2     8101.34     7880.62    131.06 o 
   4   4   2      478.62      550.06     38.02 o 
   6   4   2       19.57       28.63     72.16 o 
   8   4   2      796.98      562.82     87.77 o 
  -7   5   2      752.75      874.30     73.13 o 
  -5   5   2      381.81      582.35     58.81 o 
  -3   5   2     7202.64     6967.82    143.68 o 
  -1   5   2      547.28      601.21    116.58 o 
   1   5   2      569.14      635.92     62.35 o 
   3   5   2     7150.01     7205.59    145.72 o 
   5   5   2      371.51      430.36     37.43 o 
   7   5   2      736.65      884.29     73.67 o 
  -8   6   2      213.16      317.77     77.32 o 
  -6   6   2      257.69      265.12     35.45 o 
  -4   6   2      772.63      979.62     62.71 o 
  -2   6   2      678.78     1111.59    179.81 o 
   0   6   2      739.65      724.35     63.93 o 
   2   6   2      657.31     1101.41    269.58 o 
   4   6   2      752.49     1052.38     59.12 o 
   6   6   2      241.87      208.47    170.27 o 
   8   6   2      211.17      293.67     71.08 o 
  -7   7   2      128.44      188.55     83.23 o 
  -5   7   2     1585.84     1275.11     67.54 o 
  -3   7   2     2456.31     2458.54     68.65 o 
  -1   7   2    12722.49    12626.46    204.40 o 
   1   7   2    12687.75    11577.28    271.53 o 
   3   7   2     2483.63     2549.29    196.47 o 
   5   7   2     1599.09     1210.06     64.97 o 
   7   7   2      137.96      276.43     79.53 o 
  -6   8   2      201.61      306.07     42.97 o 
  -4   8   2     2669.99     2951.03     99.52 o 
  -2   8   2      592.80      591.35     56.00 o 
   0   8   2     3730.29     3587.18    179.90 o 
   2   8   2      592.23      697.41     64.42 o 
   4   8   2     2714.02     3033.32     88.75 o 
   6   8   2      215.76      331.98     75.79 o 
  -7   9   2      106.10      115.33     65.19 o 
  -5   9   2      243.72      210.06     35.42 o 
  -3   9   2      581.87      738.22     55.31 o 
  -1   9   2     1709.57     1808.62     90.02 o 
   1   9   2     1722.44     1720.04     85.69 o 
   3   9   2      577.94      658.83     48.77 o 
   5   9   2      242.53      211.79     34.89 o 
   7   9   2      103.64       24.02     76.60 o 
  -6  10   2      151.07      241.94     42.29 o 
  -4  10   2      117.67      169.69     43.75 o 
  -2  10   2     2639.65     2784.32    117.44 o 
   0  10   2      819.99      894.57     71.23 o 
   2  10   2     2654.74     2818.16    136.18 o 
   4  10   2      115.10      182.83     55.48 o 
   6  10   2      167.00      224.19     41.29 o 
  -5  11   2       85.89      423.96     54.19 o 
  -3  11   2     1148.22     1326.58     72.82 o 
  -1  11   2     1441.38     1835.07    180.59 o 
   1  11   2     1529.22     1806.08    356.31 o 
   3  11   2     1147.99     1332.51     72.07 o 
   5  11   2       81.32      521.87     59.18 o 
  -4  12   2      143.47      554.09     75.69 o 
  -2  12   2      625.95      644.92     56.25 o 
   0  12   2        6.69      125.56     35.77 o 
   2  12   2      606.80      693.03     58.47 o 
   4  12   2      147.49      555.18     76.59 o 
  -3  13   2      640.33     1342.62    106.35 o 
  -1  13   2      239.24      227.29     42.72 o 
   1  13   2      233.54      326.75     46.80 o 
   3  13   2      641.20     1142.41    100.92 o 
  -2  14   2      521.73      382.19     92.47 o 
   0  14   2        3.73       46.99     30.14 o 
   2  14   2      521.25      416.25     51.74 o 
  -1  15   2      348.30      318.61     51.92 o 
   1  15   2      347.40      347.75     44.16 o 
   2   0   3     8466.97     7391.41    100.99 o 
   4   0   3      824.21     1160.49     26.18 o 
   6   0   3      189.99      184.68     22.92 o 
  -7   1   3     1890.70     2180.93    141.68 o 
  -5   1   3     6383.49     6387.64     97.83 o 
  -3   1   3    12224.23    11889.12    127.75 o 
  -1   1   3    30280.39    28699.32    536.44 o 
   1   1   3    30274.40    29476.87    197.89 o 
   3   1   3    12166.12    11932.84     70.14 o 
   5   1   3     6376.73     6285.43     77.01 o 
   7   1   3     1885.36     1970.00    139.14 o 
  -6   2   3      994.66     1027.48     52.88 o 
  -4   2   3     1934.23     1864.66     56.28 o 
  -2   2   3     3767.80     3084.66    159.55 o 
   0   2   3      397.70      295.51     16.69 o 
   2   2   3     3639.55     3128.71     54.40 o 
   4   2   3     1884.29     1906.50     36.60 o 
   6   2   3      995.35     1048.07     52.50 o 
  -7   3   3     1720.70     1344.80    115.98 o 
  -5   3   3       92.82      136.80     34.69 o 
  -3   3   3     8676.31     8625.72    140.62 o 
  -1   3   3    49807.60    48484.60   1331.86 o 
   1   3   3    49505.84    49452.05    838.32 o 
   3   3   3     9006.74     8964.89    116.34 o 
   5   3   3      103.08      123.02     14.69 o 
   7   3   3     1728.91     1649.02     88.93 o 
  -6   4   3      248.85      230.38     31.22 o 
  -4   4   3     4252.33     4139.50     89.34 o 
  -2   4   3      802.37      860.58     78.21 o 
   0   4   3    11601.90    11397.16    193.60 o 
   2   4   3      838.69     1008.94     51.26 o 
   4   4   3     4235.56     4328.86     74.91 o 
   6   4   3      241.33      210.34     37.14 o 
   8   4   3      222.14      320.93     68.50 o 
  -7   5   3      398.89      503.09     58.87 o 
  -5   5   3     1966.62     1823.20     61.35 o 
  -3   5   3     3827.04     3854.79    115.95 o 
  -1   5   3    14356.63    14068.89    613.99 o 
   1   5   3    14384.18    13877.18    256.28 o 
   3   5   3     3827.96     4017.13    119.34 o 
   5   5   3     1966.84     1842.20     57.64 o 
   7   5   3      381.68      520.93     60.10 o 
  -8   6   3       68.64      335.46     80.46 o 
  -6   6   3      353.44      970.69     81.31 o 
  -4   6   3     3092.22     3279.24    114.56 o 
  -2   6   3     3867.03     3897.49     79.15 o 
   0   6   3       60.71       91.65     31.70 o 
   2   6   3     3708.28     3865.33    109.66 o 
   4   6   3     3069.38     3098.43    119.26 o 
   6   6   3      360.28      875.75     75.38 o 
   8   6   3       71.98      170.75     59.79 o 
  -7   7   3      551.27      492.88     60.91 o 
  -5   7   3      257.64      593.09     83.16 o 
  -3   7   3     2100.13     2115.93     63.99 o 
  -1   7   3    10892.21    10608.70    337.77 o 
   1   7   3    10908.76    10247.52    259.27 o 
   3   7   3     2152.70     2192.17    228.13 o 
   5   7   3      273.25      562.46     72.49 o 
   7   7   3      552.09      671.95     70.70 o 
  -6   8   3       76.50      272.68     44.09 o 
  -4   8   3     2795.59     3058.04    101.37 o 
  -2   8   3     1009.96     1122.40     52.71 o 
   0   8   3      560.39      883.25     93.57 o 
   2   8   3     1024.99     1113.08     70.09 o 
   4   8   3     2792.80     3052.56    102.48 o 
   6   8   3       72.42      122.77     43.63 o 
  -7   9   3       70.59       77.69     63.60 o 
  -5   9   3       19.42       84.19     30.30 o 
  -3   9   3     1540.57     1571.58     66.46 o 
  -1   9   3     1809.46     2033.92     75.18 o 
   1   9   3     1788.93     1936.95    135.64 o 
   3   9   3     1559.01     1649.93     75.28 o 
   5   9   3       18.91       94.54     37.79 o 
   7   9   3       70.10       51.47     33.33 o 
  -6  10   3      423.68      411.22     51.54 o 
  -4  10   3      475.16      577.17     67.22 o 
  -2  10   3      601.23     1237.04     69.54 o 
   0  10   3     1656.27     1925.53     79.84 o 
   2  10   3      609.86     1178.22    104.53 o 
   4  10   3      493.79      592.70    131.20 o 
   6  10   3      431.26      410.45     56.98 o 
  -5  11   3      381.32      562.62     60.34 o 
  -3  11   3      328.67      519.29     67.05 o 
  -1  11   3     2926.59     3515.68    118.57 o 
   1  11   3     2985.65     3878.60    240.96 o 
   3  11   3      305.35      529.10     51.00 o 
   5  11   3      378.98      511.31     59.19 o 
  -4  12   3     1082.23     1631.69    111.48 o 
  -2  12   3      610.83      649.54     56.23 o 
   0  12   3        0.53       23.14     26.07 o 
   2  12   3      605.06      704.53     58.42 o 
   4  12   3     1070.71     1446.45    105.81 o 
  -3  13   3     2050.61     1906.25    117.89 o 
  -1  13   3      545.85      423.09     54.05 o 
   1  13   3      523.91      467.03     50.73 o 
   3  13   3     2063.64     1792.71    213.72 o 
  -2  14   3      234.97      526.89     90.35 o 
   0  14   3       76.15      283.58     52.57 o 
   2  14   3      250.01      544.36     61.33 o 
  -1  15   3      348.77      471.29     59.00 o 
   1  15   3      360.53      490.73     51.97 o 
   2   0   4     2812.45     2946.92     34.44 o 
   4   0   4     3532.23     3585.00     64.71 o 
   6   0   4        0.08       11.95     20.35 o 
  -7   1   4       37.67      148.16     55.28 o 
  -5   1   4     5513.70     5776.62     95.64 o 
  -3   1   4     4281.01     4442.45     71.06 o 
  -1   1   4    10680.74    10179.08    108.30 o 
   1   1   4    10680.52    10657.83    136.00 o 
   3   1   4     4417.19     4388.10    108.63 o 
   5   1   4     5515.87     5476.60    110.56 o 
   7   1   4       34.99      238.45     61.71 o 
  -6   2   4      583.89      615.75     49.74 o 
  -4   2   4       14.79       39.01     16.56 o 
  -2   2   4     2808.94     2565.39     63.45 o 
   0   2   4      251.97      269.57     13.83 o 
   2   2   4     2991.68     2872.93     45.53 o 
   4   2   4       15.53       53.21     12.52 o 
   6   2   4      579.68      694.80     44.99 o 
  -7   3   4      453.17      537.97     76.40 o 
  -5   3   4     2344.23     2496.66     73.59 o 
  -3   3   4     1046.73     1222.91     56.86 o 
  -1   3   4    13820.55    14255.58    124.16 o 
   1   3   4    13591.93    14670.26    112.79 o 
   3   3   4     1007.27     1172.24     33.21 o 
   5   3   4     2350.15     2516.31     48.53 o 
   7   3   4      454.49      728.82     54.04 o 
  -6   4   4      589.23      629.21     44.82 o 
  -4   4   4      626.60      673.47     41.34 o 
  -2   4   4      147.03       81.72     33.87 o 
   0   4   4    19598.82    19338.60    253.36 o 
   2   4   4      179.58      105.19     19.11 o 
   4   4   4      603.82      622.54     33.96 o 
   6   4   4      610.85      675.61     69.88 o 
   8   4   4      179.00      263.93     61.93 o 
  -7   5   4      429.06      548.26     99.46 o 
  -5   5   4      838.94      760.32     43.01 o 
  -3   5   4     3435.20     3567.61    105.68 o 
  -1   5   4     6150.19     6201.15    107.17 o 
   1   5   4     6020.93     5932.57    169.96 o 
   3   5   4     3298.14     3591.68    111.17 o 
   5   5   4      853.69      811.21     39.75 o 
   7   5   4      443.65      604.67     64.23 o 
  -8   6   4       37.04      227.88     67.10 o 
  -6   6   4     2944.67     2383.78     87.18 o 
  -4   6   4     3911.37     3711.61    132.44 o 
  -2   6   4     2261.35     2513.28     76.66 o 
   0   6   4     3660.57     3560.74    131.73 o 
   2   6   4     2240.26     2397.57    131.52 o 
   4   6   4     3887.42     3783.04    147.51 o 
   6   6   4     2957.11     2354.61    108.82 o 
   8   6   4       38.89      101.96     51.96 o 
  -7   7   4      634.14      764.49     73.66 o 
  -5   7   4     1677.52     1413.65     70.52 o 
  -3   7   4       91.03      173.16     63.79 o 
  -1   7   4    12989.24    13143.77    186.71 o 
   1   7   4    12786.17    12331.51    281.58 o 
   3   7   4      119.38      346.55    167.49 o 
   5   7   4     1671.77     1534.34     72.51 o 
   7   7   4      613.20      767.30     73.40 o 
  -6   8   4      886.55      673.70     46.68 o 
  -4   8   4     2049.00     2084.14     86.11 o 
  -2   8   4      239.00      229.72     32.64 o 
   0   8   4     5512.77     5643.17    133.97 o 
   2   8   4      245.01      310.33     89.35 o 
   4   8   4     1971.26     2092.69    101.38 o 
   6   8   4      865.35      677.86     57.23 o 
  -7   9   4       22.25      118.43     57.14 o 
  -5   9   4      403.99      360.41     47.32 o 
  -3   9   4      666.06      812.82     53.87 o 
  -1   9   4      823.69      862.93     53.21 o 
   1   9   4      817.03      886.78    102.34 o 
   3   9   4      681.31     1022.73     80.99 o 
   5   9   4      403.24      282.36     48.39 o 
   7   9   4       21.21       82.00     39.82 o 
  -6  10   4      376.74      387.38     50.44 o 
  -4  10   4     1388.29     1507.67     99.83 o 
  -2  10   4     3825.59     3200.11     98.88 o 
   0  10   4     3149.78     3098.83    100.09 o 
   2  10   4     3795.34     3110.04    213.02 o 
   4  10   4     1374.91     1624.19    103.14 o 
   6  10   4      362.77      324.85     47.37 o 
  -5  11   4     1282.28     1084.54     77.04 o 
  -3  11   4      373.30      421.78     58.80 o 
  -1  11   4     4048.29     4792.23    129.61 o 
   1  11   4     4012.37     4999.80    209.02 o 
   3  11   4      381.48      457.13     65.83 o 
   5  11   4     1298.46     1116.78    108.00 o 
  -4  12   4     2603.37     2486.29    247.60 o 
  -2  12   4      248.58      331.13     46.54 o 
   0  12   4      248.76      230.23     35.97 o 
   2  12   4      263.74      423.06     49.32 o 
   4  12   4     2576.58     2457.90    135.02 o 
  -3  13   4      243.87      877.37    339.88 o 
  -1  13   4      353.71      476.13     55.50 o 
   1  13   4      334.72      496.93     54.90 o 
   3  13   4      230.51      868.89     90.03 o 
  -2  14   4     1036.33     1066.28    177.05 o 
   0  14   4     1255.25     1013.11     71.53 o 
   2  14   4     1034.24     1278.05     85.11 o 
  -1  15   4      670.89      771.65     71.46 o 
   1  15   4      677.45      653.97     56.76 o 
   2   0   5    17120.63    16840.65    157.57 o 
   4   0   5     5236.33     5236.33     70.04 o 
   6   0   5       51.94       70.88     18.09 o 
  -7   1   5     1052.90      936.42     98.32 o 
  -5   1   5     1182.42     1393.48     50.28 o 
  -3   1   5     5571.75     5424.80     91.94 o 
  -1   1   5     3143.02     3464.51     41.46 o 
   1   1   5     3212.41     3672.09     52.97 o 
   3   1   5     5377.15     5221.91     49.76 o 
   5   1   5     1227.09     1324.72     65.38 o 
   7   1   5     1060.17      936.36    100.24 o 
  -6   2   5      408.38      458.06     44.59 o 
  -4   2   5     2249.65     2087.03     51.44 o 
  -2   2   5    18479.95    18059.39    158.90 o 
   0   2   5    11213.06    12236.86    109.81 o 
   2   2   5    18765.25    18412.11    148.16 o 
   4   2   5     2261.20     2011.27     83.78 o 
   6   2   5      407.75      446.78     38.39 o 
  -7   3   5      674.08      678.34     84.62 o 
  -5   3   5     1183.82     1313.90     45.98 o 
  -3   3   5     6805.90     6941.99    127.93 o 
  -1   3   5     2586.95     2623.75     67.18 o 
   1   3   5     2675.45     2816.94     52.20 o 
   3   3   5     6621.82     6778.72    106.53 o 
   5   3   5     1166.16     1328.71     82.82 o 
   7   3   5      689.50      621.55     48.90 o 
  -6   4   5      545.49      649.05     45.91 o 
  -4   4   5       62.35      106.03     26.70 o 
  -2   4   5     2338.42     2378.20     87.96 o 
   0   4   5     9616.15     9034.31    178.12 o 
   2   4   5     2314.58     2557.86     54.34 o 
   4   4   5       54.49      103.55     14.51 o 
   6   4   5      549.58      586.38     45.83 o 
   8   4   5       26.43      228.05     61.97 o 
  -7   5   5     1001.02      908.20     72.73 o 
  -5   5   5       71.84      154.20     25.64 o 
  -3   5   5      953.85      556.88    275.78 o 
  -1   5   5     2208.47     2099.21     64.72 o 
   1   5   5     2060.06     1742.92     97.25 o 
   3   5   5      926.83      989.86     76.69 o 
   5   5   5       58.97      117.77     22.87 o 
   7   5   5      996.95      980.23     79.12 o 
  -8   6   5        5.82      126.89     56.38 o 
  -6   6   5       39.89      590.68    105.05 o 
  -4   6   5      350.63      740.23     66.51 o 
  -2   6   5    13285.68    13584.42    610.00 o 
   0   6   5     4524.90     4100.84     97.04 o 
   2   6   5    13442.36    12778.08    283.31 o 
   4   6   5      332.64      569.70     58.42 o 
   6   6   5       36.56      599.57     68.46 o 
   8   6   5        4.76       83.18     49.88 o 
  -7   7   5      722.03     1233.20     93.93 o 
  -5   7   5      261.23      545.56     70.72 o 
  -3   7   5     1766.28     1722.16     56.83 o 
  -1   7   5     3790.97     4049.70    159.67 o 
   1   7   5     3772.59     3765.31    160.09 o 
   3   7   5     1724.35     1797.63     83.90 o 
   5   7   5      241.74      699.37     81.14 o 
   7   7   5      726.11     1118.77     89.66 o 
  -6   8   5      151.89      449.29     68.54 o 
  -4   8   5      657.93     1349.14    122.83 o 
  -2   8   5      522.45      512.07     45.24 o 
   0   8   5     3873.43     4451.51    136.98 o 
   2   8   5      517.95      498.48     76.71 o 
   4   8   5      610.12      996.91    112.40 o 
   6   8   5      154.44      462.01     99.04 o 
  -7   9   5      315.57      403.62     61.04 o 
  -5   9   5      673.85      648.38     56.22 o 
  -3   9   5     1481.98     1696.24     70.09 o 
  -1   9   5     1162.00     1068.26     66.13 o 
   1   9   5     1152.13      927.37     96.33 o 
   3   9   5     1416.00     1584.58     93.76 o 
   5   9   5      678.82      874.97     86.48 o 
   7   9   5      314.61      313.43     58.39 o 
  -6  10   5      281.19      488.60     56.62 o 
  -4  10   5     2032.80     2069.22     92.48 o 
  -2  10   5      978.66     1855.56     84.54 o 
   0  10   5      156.11      489.70     56.37 o 
   2  10   5      992.69     1943.57    195.43 o 
   4  10   5     1966.15     2284.83    137.54 o 
   6  10   5      261.97      374.49     56.24 o 
  -5  11   5      421.50      476.05     73.71 o 
  -3  11   5      456.49      420.76     57.42 o 
  -1  11   5     5807.81     5949.48    140.80 o 
   1  11   5     5720.72     5570.92    132.94 o 
   3  11   5      474.42      594.49     50.58 o 
   5  11   5      421.39      518.95     82.21 o 
  -4  12   5     1761.10     1884.48    165.32 o 
  -2  12   5      462.65      628.90     59.99 o 
   0  12   5       35.99      165.42     37.41 o 
   2  12   5      453.17      661.96     61.46 o 
   4  12   5     1795.53     1979.77    122.15 o 
  -3  13   5      578.84      730.22     80.85 o 
  -1  13   5     1176.26     1059.43     83.46 o 
   1  13   5     1181.01     1138.21     73.87 o 
   3  13   5      595.86      706.58     84.70 o 
  -2  14   5     1738.70     1750.73    200.23 o 
   0  14   5      332.19      370.30     54.22 o 
   2  14   5     1766.96     2007.52     86.93 o 
  -1  15   5      931.02      733.37     70.59 o 
   1  15   5      914.52      691.25     57.08 o 
   0   0   6     4530.11     5155.40     77.48 o 
   2   0   6     2273.24     2049.25     54.47 o 
   4   0   6      128.06      149.86     26.04 o 
   6   0   6       80.39      124.82     26.94 o 
  -7   1   6      497.44      672.63     88.11 o 
  -5   1   6      383.03      426.99     33.23 o 
  -3   1   6     5784.43     5616.70    101.97 o 
  -1   1   6     6329.13     5952.73     46.43 o 
   1   1   6     6264.43     6083.04     62.98 o 
   3   1   6     5793.45     5678.24     99.71 o 
   5   1   6      348.00      334.46     67.31 o 
   7   1   6      495.95      717.95     92.38 o 
  -6   2   6      507.08      611.17     96.52 o 
  -4   2   6      125.86      148.03     20.14 o 
  -2   2   6    21108.97    20126.20    162.40 o 
   0   2   6     1252.50     1207.48     29.36 o 
   2   2   6    21039.35    19957.59    176.37 o 
   4   2   6      123.40       87.17     37.51 o 
   6   2   6      514.20      604.83     44.89 o 
   8   2   6      282.40      349.57     79.04 o 
  -7   3   6      607.84      720.81     88.83 o 
  -5   3   6     2396.58     2265.48     56.08 o 
  -3   3   6     9347.10     9225.37    181.68 o 
  -1   3   6      269.23      187.94     18.91 o 
   1   3   6      282.38      197.56     11.09 o 
   3   3   6     9392.85     9542.50    107.58 o 
   5   3   6     2389.72     2350.23     74.58 o 
   7   3   6      596.14      699.49     51.81 o 
  -6   4   6      336.31      373.03     37.74 o 
  -4   4   6     2285.29     2472.68     72.90 o 
  -2   4   6    22920.91    21986.71    177.74 o 
   0   4   6     1912.56     1758.42     53.74 o 
   2   4   6    22820.41    23204.43    189.04 o 
   4   4   6     2254.06     2319.19     56.15 o 
   6   4   6      327.98      338.20     52.01 o 
   8   4   6      593.79      562.60     85.32 o 
  -7   5   6      108.53      388.31    101.56 o 
  -5   5   6     1284.21     1426.65     56.72 o 
  -3   5   6      900.26      796.19    156.79 o 
  -1   5   6      533.62      508.76     52.85 o 
   1   5   6      560.08      549.19     57.32 o 
   3   5   6      911.58     1029.21     42.82 o 
   5   5   6     1271.15     1339.35     53.47 o 
   7   5   6      101.85      329.30     53.20 o 
  -8   6   6       44.83      157.89     63.45 o 
  -6   6   6      651.19      499.47     43.39 o 
  -4   6   6      970.71      951.07     55.35 o 
  -2   6   6      572.40      625.73    116.91 o 
   0   6   6       28.14       99.89     22.29 o 
   2   6   6      572.81      652.53     77.94 o 
   4   6   6      937.06      916.21     53.02 o 
   6   6   6      691.58      586.42     58.50 o 
   8   6   6       46.43      150.67     44.10 o 
  -7   7   6     1936.70     1716.34    105.80 o 
  -5   7   6     1340.07     1431.22     73.16 o 
  -3   7   6      764.74     1085.90     57.83 o 
  -1   7   6     2522.51     2848.79     89.94 o 
   1   7   6     2422.35     2652.17    139.22 o 
   3   7   6      741.48     1194.06    159.16 o 
   5   7   6     1332.12     1423.56    105.85 o 
   7   7   6     1929.59     1690.23    103.21 o 
  -6   8   6     1085.59      965.45     55.38 o 
  -4   8   6     2742.77     3036.89    102.42 o 
  -2   8   6     1559.31     1585.00    113.08 o 
   0   8   6     7509.77     7484.57    152.45 o 
   2   8   6     1555.50     1345.93    115.41 o 
   4   8   6     2810.61     2983.35    163.52 o 
   6   8   6     1114.43     1012.74     66.30 o 
  -7   9   6      364.27      355.03     59.78 o 
  -5   9   6      988.89     1385.27     81.51 o 
  -3   9   6     1527.69     2060.54    110.85 o 
  -1   9   6      923.45     1096.39     67.79 o 
   1   9   6      912.26      914.52    100.25 o 
   3   9   6     1538.75     1979.54    103.66 o 
   5   9   6      996.43     1724.23    108.97 o 
   7   9   6      371.07      335.54     93.79 o 
  -6  10   6      769.11      896.23     72.46 o 
  -4  10   6      273.69      662.67    151.00 o 
  -2  10   6     3858.60     3484.04    157.96 o 
   0  10   6      107.45       78.88     37.28 o 
   2  10   6     3831.29     3164.11    182.10 o 
   4  10   6      278.91     1168.13     97.62 o 
   6  10   6      756.07      869.88     91.12 o 
  -5  11   6      248.31      169.40     38.48 o 
  -3  11   6       19.76      110.61     41.77 o 
  -1  11   6      366.39      974.16     77.61 o 
   1  11   6      355.80      936.33     82.84 o 
   3  11   6       19.16      119.50     45.17 o 
   5  11   6      237.45      179.82     43.32 o 
  -4  12   6      243.05      576.39    163.14 o 
  -2  12   6     1334.27     1243.55    114.43 o 
   0  12   6      843.77      737.06     60.37 o 
   2  12   6     1343.69     1316.10     90.89 o 
   4  12   6      260.18      648.16     76.75 o 
  -3  13   6     1044.94     1251.99    173.64 o 
  -1  13   6     1416.25     1588.57     99.90 o 
   1  13   6     1426.35     1651.44     86.40 o 
   3  13   6     1048.17     1310.49    177.40 o 
  -2  14   6     2295.89     2206.24    266.59 o 
   0  14   6       10.33      163.56     42.84 o 
   2  14   6     2314.50     2326.80    109.59 o 
  -1  15   6      310.42      315.94     52.22 o 
   1  15   6      307.61      399.94     78.04 o 
   2   0   7    33630.96    32426.75    234.25 o 
   4   0   7     1326.68     1250.46     42.92 o 
   6   0   7       17.07       -5.32     20.01 o 
  -7   1   7     1241.97     1202.49    114.04 o 
  -5   1   7     5418.56     5282.59     96.54 o 
  -3   1   7     2402.28     2369.94     70.07 o 
  -1   1   7     1736.04     1941.09     31.37 o 
   1   1   7     1691.86     1943.65     26.72 o 
   3   1   7     2465.54     2261.46     66.80 o 
   5   1   7     5397.93     5266.37     95.29 o 
   7   1   7     1227.73     1012.00    111.05 o 
  -6   2   7     1488.81     1659.24     67.21 o 
  -4   2   7      224.48      263.67     24.23 o 
  -2   2   7     4792.85     4744.95     58.45 o 
   0   2   7    22845.39    23722.28    161.66 o 
   2   2   7     4610.31     4619.22     58.01 o 
   4   2   7      246.32      240.07     24.37 o 
   6   2   7     1516.34     1689.50     67.78 o 
   8   2   7      329.07      323.25     77.31 o 
  -7   3   7      212.75      226.44     59.47 o 
  -5   3   7      244.31      461.70     74.79 o 
  -3   3   7     1920.53     2165.19     57.13 o 
  -1   3   7     6360.70     6267.45     93.38 o 
   1   3   7     6355.13     6245.82     70.81 o 
   3   3   7     1999.59     1891.18    131.00 o 
   5   3   7      244.17      425.15     53.59 o 
   7   3   7      232.31      279.51     37.64 o 
  -6   4   7      877.80      952.71     54.83 o 
  -4   4   7     3814.65     3766.98    111.11 o 
  -2   4   7      343.23      373.03     28.75 o 
   0   4   7     8964.89     9302.82    120.65 o 
   2   4   7      359.44      396.06     27.24 o 
   4   4   7     3768.77     3480.60     59.08 o 
   6   4   7      873.17      911.16     54.98 o 
   8   4   7      433.59      382.93     72.20 o 
  -7   5   7      452.74      483.27     46.48 o 
  -5   5   7     3482.16     3336.78     85.46 o 
  -3   5   7     3111.08     2518.84    304.89 o 
  -1   5   7     3018.82     2827.58     74.69 o 
   1   5   7     3110.77     2914.55     73.00 o 
   3   5   7     3176.62     3105.53     70.41 o 
   5   5   7     3454.48     3415.82     92.20 o 
   7   5   7      473.67      505.06     59.92 o 
  -8   6   7      484.34      437.83     86.21 o 
  -6   6   7      248.04      213.38     32.16 o 
  -4   6   7     1283.48     1408.89     66.94 o 
  -2   6   7     1570.16     1329.49     54.92 o 
   0   6   7      134.32      132.01     33.86 o 
   2   6   7     1539.11     1246.65     93.66 o 
   4   6   7     1315.98     1337.58     79.76 o 
   6   6   7      257.43      238.79     43.55 o 
   8   6   7      488.33      392.14     56.83 o 
  -7   7   7      537.36     1057.62     88.73 o 
  -5   7   7     1745.95     1740.12     67.39 o 
  -3   7   7     4731.48     4714.99    126.90 o 
  -1   7   7     5910.92     6041.77    201.09 o 
   1   7   7     5834.92     5675.82    122.04 o 
   3   7   7     4751.83     4809.87    137.51 o 
   5   7   7     1745.64     1869.68     99.48 o 
   7   7   7      527.06      963.23    188.98 o 
  -6   8   7       75.52      232.06     36.04 o 
  -4   8   7     2018.41     1935.81     83.66 o 
  -2   8   7     1525.40     1628.43     73.31 o 
   0   8   7       52.31      186.53     42.98 o 
   2   8   7     1495.90     1458.69    116.73 o 
   4   8   7     2014.15     1709.63     96.16 o 
   6   8   7       74.48      310.89     54.25 o 
  -7   9   7       39.17      121.29     44.48 o 
  -5   9   7     3063.56     2695.16    106.69 o 
  -3   9   7     2049.82     2048.88     79.92 o 
  -1   9   7     1517.63     1356.28     72.87 o 
   1   9   7     1527.84     1328.71     72.21 o 
   3   9   7     2104.20     2060.55    111.83 o 
   5   9   7     3045.52     2828.64    152.91 o 
   7   9   7       41.47       78.13     50.11 o 
  -6  10   7     1510.73     1110.76     71.94 o 
  -4  10   7     2346.23     1976.11     90.75 o 
  -2  10   7      445.26      786.62     67.23 o 
   0  10   7        1.48       18.34     23.54 o 
   2  10   7      446.64      695.43    110.29 o 
   4  10   7     2410.08     2010.09    111.08 o 
   6  10   7     1548.32     1300.54     82.30 o 
  -5  11   7      137.51      192.59     40.91 o 
  -3  11   7      123.12      168.02     44.00 o 
  -1  11   7      200.42     1012.70     99.23 o 
   1  11   7      182.11      956.11    180.93 o 
   3  11   7      122.32      197.96     47.80 o 
   5  11   7      137.55      112.06     57.86 o 
  -4  12   7      220.08      250.79     55.57 o 
  -2  12   7      158.37      468.16     81.12 o 
   0  12   7     1903.48     1382.41     74.53 o 
   2  12   7      159.76      395.64     57.29 o 
   4  12   7      211.55      325.23     62.66 o 
  -3  13   7      787.57      844.35    116.63 o 
  -1  13   7     1436.43     1368.35     94.37 o 
   1  13   7     1431.28     1279.16     98.24 o 
   3  13   7      774.63      933.05    105.50 o 
  -2  14   7      811.45     1067.49    208.42 o 
   0  14   7      329.55      471.18     57.14 o 
   2  14   7      788.95     1165.67     82.92 o 
  -1  15   7      166.73      124.13     40.82 o 
   1  15   7      160.32      174.07     46.41 o 
   0   0   8    43445.82    44332.29    399.37 o 
   2   0   8      940.85     1133.58     44.69 o 
   4   0   8      230.66      381.93     29.09 o 
   6   0   8      535.43      394.60     44.40 o 
   8   0   8      615.00      858.62    112.46 o 
  -7   1   8      891.57     1024.89    108.63 o 
  -5   1   8     5218.06     5278.94     98.95 o 
  -3   1   8     2647.67     2436.93    109.15 o 
  -1   1   8     2275.74     2242.19     32.59 o 
   1   1   8     2138.33     2185.43     57.87 o 
   3   1   8     2536.21     2490.01     71.59 o 
   5   1   8     5253.98     5034.80    152.32 o 
   7   1   8      879.92      995.83    109.02 o 
  -6   2   8      673.02      580.37     44.02 o 
  -4   2   8      620.15      608.10     35.25 o 
  -2   2   8      838.17      863.52     28.40 o 
   0   2   8     3658.40     3487.50     44.90 o 
   2   2   8      870.57      912.98     28.66 o 
   4   2   8      642.66      587.89     26.67 o 
   6   2   8      699.30      654.43     46.88 o 
   8   2   8       28.85      173.66     63.05 o 
  -7   3   8      355.24      371.13     71.63 o 
  -5   3   8     5302.95     5165.61     88.46 o 
  -3   3   8     1098.03     1134.05     44.10 o 
  -1   3   8     5326.85     5329.82     89.05 o 
   1   3   8     5327.18     5414.52     51.40 o 
   3   3   8     1114.70     1082.32     37.42 o 
   5   3   8     5222.58     5123.60    110.01 o 
   7   3   8      365.72      470.07     64.12 o 
  -6   4   8      610.14      802.69     68.16 o 
  -4   4   8      272.54      360.50     41.91 o 
  -2   4   8     1454.61     1335.10     47.96 o 
   0   4   8      147.41      185.33     22.02 o 
   2   4   8     1564.32     1561.66     47.47 o 
   4   4   8      271.26      315.81     28.42 o 
   6   4   8      622.11      768.11     52.59 o 
   8   4   8      120.20      164.10     45.42 o 
  -7   5   8      490.32      666.48     66.53 o 
  -5   5   8     2419.30     2754.09    121.50 o 
  -3   5   8     1000.35      759.53     91.84 o 
  -1   5   8     1654.86     1623.94     69.83 o 
   1   5   8     1620.44     1594.89     54.43 o 
   3   5   8     1037.11      934.18     45.54 o 
   5   5   8     2469.40     2842.43    174.63 o 
   7   5   8      487.94      775.25     77.30 o 
  -8   6   8       91.27      267.07     72.30 o 
  -6   6   8       73.06      145.94     30.80 o 
  -4   6   8     4479.82     4178.83    133.72 o 
  -2   6   8      938.38     1085.39     54.87 o 
   0   6   8     2323.75     2437.08     76.37 o 
   2   6   8      929.56     1069.67     97.89 o 
   4   6   8     4491.89     4248.02    106.79 o 
   6   6   8       72.26      134.18     37.24 o 
   8   6   8       90.07      180.40     47.19 o 
  -7   7   8      889.75      788.71     75.12 o 
  -5   7   8      954.57      971.68     59.94 o 
  -3   7   8     1330.86     1524.67     65.33 o 
  -1   7   8     2101.90     1735.68     70.34 o 
   1   7   8     2183.84     1734.48     69.60 o 
   3   7   8     1330.71     1689.01    209.45 o 
   5   7   8      948.90     1100.99     87.20 o 
   7   7   8      918.27      736.20     91.11 o 
  -6   8   8       78.88      162.77     30.64 o 
  -4   8   8      131.52      297.04     50.22 o 
  -2   8   8      391.94      566.14     48.43 o 
   0   8   8       16.50       59.69     28.75 o 
   2   8   8      357.90      363.19     77.55 o 
   4   8   8      147.57      282.35     52.91 o 
   6   8   8       83.63      121.86     41.71 o 
  -7   9   8       51.05      208.23     51.20 o 
  -5   9   8     1269.69     1738.49    120.96 o 
  -3   9   8        0.89      521.33    177.63 o 
  -1   9   8      298.68      430.00     50.42 o 
   1   9   8      256.37      351.45     48.20 o 
   3   9   8        0.58      462.72    147.15 o 
   5   9   8     1293.55     2005.78    113.46 o 
   7   9   8       47.51       86.43     42.89 o 
  -6  10   8      534.90      756.38     80.85 o 
  -4  10   8      146.66      294.30    125.68 o 
  -2  10   8     2205.33     2063.87    144.83 o 
   0  10   8       99.86      133.89     34.63 o 
   2  10   8     2203.05     1973.20    211.85 o 
   4  10   8      143.41      365.62     63.54 o 
   6  10   8      520.89      936.40    119.60 o 
  -5  11   8      179.63      475.20     70.50 o 
  -3  11   8      667.14      506.87     60.43 o 
  -1  11   8     5502.55     4835.23    153.39 o 
   1  11   8     5557.84     4805.52    161.12 o 
   3  11   8      671.03      516.80     62.53 o 
   5  11   8      188.22      373.50     94.65 o 
  -4  12   8      755.38      694.12     78.42 o 
  -2  12   8      745.01      631.38     54.26 o 
   0  12   8      241.59      418.80     67.98 o 
   2  12   8      707.65      591.63     61.49 o 
   4  12   8      783.13      767.37     84.12 o 
  -3  13   8       40.02      564.20    168.68 o 
  -1  13   8       73.70      302.63     49.38 o 
   1  13   8       86.40      223.45     41.43 o 
   3  13   8       37.37      727.92     88.89 o 
  -2  14   8       36.64      200.65     76.26 o 
   0  14   8      970.22      826.91     66.85 o 
   2  14   8       37.78      245.57     45.93 o 
   2   0   9      375.86      355.87     30.83 o 
   4   0   9     7205.04     7453.58    144.99 o 
   6   0   9      894.15      926.27     63.83 o 
   8   0   9      712.79      857.54    112.32 o 
  -7   1   9      233.05      301.96     66.82 o 
  -5   1   9     2624.76     2761.34    147.66 o 
  -3   1   9     5810.21     5741.01    114.97 o 
  -1   1   9     2763.09     2918.53     39.06 o 
   1   1   9     2738.17     2868.22     61.28 o 
   3   1   9     5855.77     5726.60     79.06 o 
   5   1   9     2669.28     2681.48    102.64 o 
   7   1   9      241.43      263.69     65.11 o 
  -6   2   9       59.14      335.33     53.16 o 
  -4   2   9     3377.94     3177.08    131.83 o 
  -2   2   9    10308.46    10295.03     86.60 o 
   0   2   9      251.55      303.95     18.87 o 
   2   2   9    10430.03    10701.20     94.98 o 
   4   2   9     3302.95     2726.17    152.50 o 
   6   2   9       60.55      380.11     65.22 o 
   8   2   9      249.31      357.81     83.87 o 
  -7   3   9     1206.67     1323.66    121.52 o 
  -5   3   9      859.03      924.61     42.07 o 
  -3   3   9     7523.80     7296.39    110.29 o 
  -1   3   9     1729.18     1852.69     43.49 o 
   1   3   9     1752.12     1896.47     34.68 o 
   3   3   9     7481.80     7182.93     75.48 o 
   5   3   9      839.15     1023.32     54.97 o 
   7   3   9     1208.61     1238.10     79.05 o 
  -6   4   9      954.25      920.74     54.50 o 
  -4   4   9      884.77      981.11     51.15 o 
  -2   4   9     2626.06     2732.17     70.64 o 
   0   4   9     7105.62     6387.16     88.19 o 
   2   4   9     2533.71     2426.80    161.08 o 
   4   4   9      920.42      865.34     66.67 o 
   6   4   9      982.83      890.07     55.07 o 
   8   4   9      146.66      170.60     65.02 o 
  -7   5   9     1230.09     1151.40     66.64 o 
  -5   5   9     4043.43     4024.36    106.99 o 
  -3   5   9      912.83      962.15     69.26 o 
  -1   5   9     3992.53     3856.63     90.37 o 
   1   5   9     3896.95     3760.30     71.43 o 
   3   5   9      889.28      898.17     47.27 o 
   5   5   9     4134.15     4194.18    120.48 o 
   7   5   9     1219.59     1207.87     70.40 o 
  -6   6   9      980.91     1150.27     93.24 o 
  -4   6   9      751.35      808.46     83.46 o 
  -2   6   9     9643.63     9505.75    373.38 o 
   0   6   9     2217.68     1974.18     68.68 o 
   2   6   9     9659.82     9398.79    136.60 o 
   4   6   9      729.57      814.06     69.13 o 
   6   6   9      930.06     1196.51     90.25 o 
  -7   7   9      180.92      320.81     55.15 o 
  -5   7   9      709.77      801.28     48.77 o 
  -3   7   9     1595.76     1589.05     64.20 o 
  -1   7   9      376.66      370.69     36.66 o 
   1   7   9      421.72      426.91     47.24 o 
   3   7   9     1572.13     1526.22     79.98 o 
   5   7   9      724.27      878.13     58.55 o 
   7   7   9      180.61      322.54     88.41 o 
  -6   8   9      316.79      313.73     35.80 o 
  -4   8   9     1384.51     1228.68     68.13 o 
  -2   8   9     2233.92     2419.08    202.99 o 
   0   8   9     2949.96     2736.02     94.54 o 
   2   8   9     2204.46     2337.59     86.79 o 
   4   8   9     1405.01     1208.91     65.41 o 
   6   8   9      325.59      325.07     43.23 o 
  -5   9   9     1835.89     1845.47     89.77 o 
  -3   9   9     2490.54     2399.13    141.70 o 
  -1   9   9     3067.45     3524.14    291.54 o 
   1   9   9     3115.51     3329.85    114.10 o 
   3   9   9     2488.01     2377.68    110.37 o 
   5   9   9     1856.24     1857.84     87.57 o 
  -6  10   9     1480.09     1274.49     74.17 o 
  -4  10   9      234.73      352.48     46.47 o 
  -2  10   9      567.91      815.01    148.72 o 
   0  10   9      883.34      704.52     56.94 o 
   2  10   9      574.13      819.79     66.11 o 
   4  10   9      223.68      243.07     50.26 o 
   6  10   9     1460.94     1212.84    100.56 o 
  -5  11   9     1307.53     1133.34     78.80 o 
  -3  11   9       69.04      116.36     41.29 o 
  -1  11   9      558.46      913.29     98.50 o 
   1  11   9      585.06      929.69    147.85 o 
   3  11   9       69.47      285.71     54.64 o 
   5  11   9     1308.48     1012.04     72.60 o 
  -4  12   9      824.08      842.12     96.13 o 
  -2  12   9      309.51      393.24     46.46 o 
   0  12   9     1238.39     1321.46     89.01 o 
   2  12   9      307.87      413.32     89.93 o 
   4  12   9      819.58      907.67     86.21 o 
  -3  13   9     1478.59     1264.37    127.36 o 
  -1  13   9      215.68      228.44     71.46 o 
   1  13   9      231.13      238.26     49.43 o 
   3  13   9     1484.98     1514.46    138.71 o 
  -2  14   9      192.21      272.00     68.63 o 
   0  14   9        2.88      186.47     54.97 o 
   2  14   9      180.02      286.06     51.00 o 
   0   0  10      614.12      722.80     43.11 o 
   2   0  10     1237.98     1407.62     57.11 o 
   4   0  10       35.89       63.24     24.92 o 
   6   0  10      753.63      752.07     59.30 o 
   8   0  10       16.11      132.94     57.01 o 
  -7   1  10      373.14      407.93     75.75 o 
  -5   1  10     1084.95     1146.88     64.60 o 
  -3   1  10     5708.13     5456.11    116.35 o 
  -1   1  10     7349.87     7077.41     72.79 o 
   1   1  10     7318.20     7093.43    114.88 o 
   3   1  10     5903.17     5664.68     87.86 o 
   5   1  10     1108.28     1158.15     51.36 o 
   7   1  10      351.74      464.16    125.48 o 
  -6   2  10     3620.63     3737.69     94.20 o 
  -4   2  10       88.12      131.26     28.15 o 
  -2   2  10    23533.44    23781.99    161.15 o 
   0   2  10     9749.69     9733.40     96.59 o 
   2   2  10    23418.71    23797.08    158.35 o 
   4   2  10       95.02      117.47     16.09 o 
   6   2  10     3578.66     3943.73    125.60 o 
   8   2  10     1134.63     1349.61    142.91 o 
  -7   3  10      627.96      514.88     81.49 o 
  -5   3  10     1328.12     1345.18     56.27 o 
  -3   3  10     1130.60      990.59     33.15 o 
  -1   3  10      788.82      640.81     31.12 o 
   1   3  10      838.52      694.04     23.87 o 
   3   3  10     1111.46      999.68     30.93 o 
   5   3  10     1355.49     1275.32     89.22 o 
   7   3  10      618.38      643.83     51.93 o 
  -6   4  10      449.82      385.73     39.03 o 
  -4   4  10      715.71      695.12     44.87 o 
  -2   4  10    12149.97    11795.36    244.40 o 
   0   4  10      346.35      239.51     21.22 o 
   2   4  10    11982.70    11375.44    223.10 o 
   4   4  10      718.02      544.91     69.24 o 
   6   4  10      444.69      378.53     40.49 o 
   8   4  10      114.43      143.70     61.44 o 
  -7   5  10       36.36      384.91     54.64 o 
  -5   5  10     1776.35     1709.63     88.83 o 
  -3   5  10     2431.45     2033.33     75.41 o 
  -1   5  10     2807.82     2704.27    122.00 o 
   1   5  10     2777.78     2538.82     59.70 o 
   3   5  10     2515.10     1966.12    125.84 o 
   5   5  10     1787.29     1595.89     92.64 o 
   7   5  10       31.83      285.74     43.33 o 
  -6   6  10     2526.16     3053.56    156.15 o 
  -4   6  10      460.90      357.61     45.48 o 
  -2   6  10    12039.19    12247.85    351.96 o 
   0   6  10      335.78      355.86     32.53 o 
   2   6  10    12130.87    12506.70    663.41 o 
   4   6  10      465.31      410.59     33.12 o 
   6   6  10     2547.38     2864.54    102.83 o 
  -7   7  10      260.13      284.21     39.73 o 
  -5   7  10     1077.98     1034.02     54.74 o 
  -3   7  10      376.68      396.74     32.11 o 
  -1   7  10      281.26      362.43     44.61 o 
   1   7  10      301.54      345.59     39.46 o 
   3   7  10      378.83      307.85     65.47 o 
   5   7  10     1109.82     1108.67     66.24 o 
   7   7  10      247.70      335.98     56.03 o 
  -6   8  10       34.38      108.44     27.87 o 
  -4   8  10      895.47      895.35     72.75 o 
  -2   8  10     5893.93     5750.34    362.64 o 
   0   8  10     1721.04     1851.14     79.30 o 
   2   8  10     5880.61     5678.76    266.53 o 
   4   8  10      888.42      909.73     57.90 o 
   6   8  10       34.89      126.64     34.79 o 
  -5   9  10      655.64      617.75     88.56 o 
  -3   9  10      414.52      562.28     65.92 o 
  -1   9  10     5358.01     5184.17    226.00 o 
   1   9  10     5336.64     5182.94    217.78 o 
   3   9  10      421.41      681.00     72.57 o 
   5   9  10      637.69      616.71     54.95 o 
  -6  10  10     1295.93     1079.96     65.63 o 
  -4  10  10      559.53      515.12     51.74 o 
  -2  10  10     1061.93      990.05    126.00 o 
   0  10  10        0.12       40.04     37.58 o 
   2  10  10     1118.62     1111.03     69.96 o 
   4  10  10      550.69      523.38     63.65 o 
   6  10  10     1327.57     1060.51     75.64 o 
  -5  11  10      188.21      593.55     75.36 o 
  -3  11  10      147.25      201.71     53.93 o 
  -1  11  10      412.59      464.44     53.85 o 
   1  11  10      372.06      407.38     50.89 o 
   3  11  10      149.40      222.93     46.47 o 
   5  11  10      187.00      286.62     56.16 o 
  -4  12  10      836.94      793.75     67.88 o 
  -2  12  10      254.38      291.82     40.61 o 
   0  12  10     1864.11     1683.74    110.50 o 
   2  12  10      259.70      344.50     79.05 o 
   4  12  10      818.75      759.28     81.20 o 
  -3  13  10      232.10      363.18    235.11 o 
  -1  13  10      288.94      348.65     44.57 o 
   1  13  10      298.31      281.59     50.01 o 
   3  13  10      237.69      579.42    133.41 o 
  -2  14  10      670.43      497.09     67.20 o 
   0  14  10      275.87      262.81     43.43 o 
   2  14  10      656.09      602.98     59.88 o 
   2   0  11    14460.76    14436.56    180.91 o 
   4   0  11       38.64       75.08     16.36 o 
   6   0  11       28.26      144.49     38.94 o 
   8   0  11       35.03       71.60     46.35 o 
  -7   1  11     1187.94     1161.61    119.97 o 
  -5   1  11     1692.63     1637.51     77.54 o 
  -3   1  11     2878.63     2883.87     89.45 o 
  -1   1  11      845.63      967.79     29.99 o 
   1   1  11      816.53      952.69     52.45 o 
   3   1  11     2802.43     2730.25     63.17 o 
   5   1  11     1691.46     1664.62     60.00 o 
   7   1  11     1207.74     1193.82     83.14 o 
  -8   2  11      172.59      273.27     71.28 o 
  -6   2  11     5941.87     5595.58    201.88 o 
  -4   2  11     2892.18     2981.52    112.91 o 
  -2   2  11    20824.80    21642.79    120.78 o 
   0   2  11    44396.30    45345.89    324.20 o 
   2   2  11    20938.91    21331.68    195.95 o 
   4   2  11     2905.07     2751.75     72.89 o 
   6   2  11     5976.27     5606.01    150.43 o 
   8   2  11      169.69      251.35     73.85 o 
  -7   3  11      310.15      250.50     62.48 o 
  -5   3  11      679.47      720.52     52.27 o 
  -3   3  11     2329.27     2373.86     51.97 o 
  -1   3  11     4642.17     5113.56    103.64 o 
   1   3  11     4613.51     5101.60     94.83 o 
   3   3  11     2385.97     2482.40     48.35 o 
   5   3  11      701.17      765.36     47.19 o 
   7   3  11      278.18      317.66     39.29 o 
  -6   4  11      247.61      623.85    238.47 o 
  -4   4  11      136.52      268.36     34.94 o 
  -2   4  11     3309.93     3258.58     83.37 o 
   0   4  11     8653.11     8510.68    105.92 o 
   2   4  11     3286.28     3049.92    100.22 o 
   4   4  11      134.92      183.02     46.94 o 
   6   4  11      248.36      605.08     89.76 o 
   8   4  11       20.97      126.49     62.94 o 
  -7   5  11      760.95      629.98     67.67 o 
  -5   5  11     1181.45      982.48     84.35 o 
  -3   5  11      409.24      576.36     34.87 o 
  -1   5  11     7400.99     7343.20    129.39 o 
   1   5  11     7276.34     7288.54    125.77 o 
   3   5  11      419.41      470.42     61.26 o 
   5   5  11     1174.31     1025.36     65.17 o 
   7   5  11      731.90      603.74     52.49 o 
  -6   6  11     4431.67     4182.45    122.05 o 
  -4   6  11      669.44      652.48     59.41 o 
  -2   6  11      166.75      252.01     36.50 o 
   0   6  11       21.97       82.12     26.44 o 
   2   6  11      204.52      241.21     26.32 o 
   4   6  11      636.96      592.06     43.19 o 
   6   6  11     4457.33     4301.47    125.29 o 
  -7   7  11      450.44      343.96     42.85 o 
  -5   7  11      635.99      684.90     47.51 o 
  -3   7  11      916.37      925.78     45.29 o 
  -1   7  11     9024.66     8941.51    160.35 o 
   1   7  11     8978.93     8822.23    237.84 o 
   3   7  11      958.53      998.45     47.48 o 
   5   7  11      634.45      688.10     52.94 o 
   7   7  11      449.98      361.12     54.94 o 
  -6   8  11      250.64      319.52     38.25 o 
  -4   8  11      692.94      663.11     64.47 o 
  -2   8  11      267.78      412.15     44.58 o 
   0   8  11     1093.23     1310.05     67.06 o 
   2   8  11      294.24      438.56     43.85 o 
   4   8  11      734.75      727.91     51.82 o 
   6   8  11      248.61      355.72     46.20 o 
  -5   9  11       25.01      133.73     56.10 o 
  -3   9  11     1481.80     1367.19     73.35 o 
  -1   9  11      431.68      579.03     53.33 o 
   1   9  11      469.66      632.25     54.14 o 
   3   9  11     1453.14     1322.39    125.43 o 
   5   9  11       26.01      256.26     76.19 o 
  -6  10  11      237.24      473.95     60.21 o 
  -4  10  11      267.80      366.32     47.51 o 
  -2  10  11      515.88      645.83    153.36 o 
   0  10  11      149.28      146.58     32.77 o 
   2  10  11      496.35      628.26     56.60 o 
   4  10  11      268.46      431.08     61.18 o 
   6  10  11      237.03      812.64     86.94 o 
  -5  11  11      680.17      533.38     58.01 o 
  -3  11  11       21.03       82.78     50.01 o 
  -1  11  11      214.61      708.63    224.48 o 
   1  11  11      217.08      551.04    184.77 o 
   3  11  11       25.45      197.95     48.98 o 
   5  11  11      682.22      476.44     52.47 o 
  -4  12  11       18.07      170.44     41.90 o 
  -2  12  11      203.65      258.64    163.24 o 
   0  12  11      239.85      558.33     62.58 o 
   2  12  11      190.68      172.27     66.83 o 
   4  12  11       14.44      267.63     57.56 o 
  -3  13  11        0.38      -17.03    100.62 o 
  -1  13  11       69.74       96.18     39.21 o 
   1  13  11       66.03      140.02     42.94 o 
   3  13  11        1.30      176.68     50.31 o 
  -2  14  11      246.00      232.63     52.60 o 
   0  14  11        0.80      136.39     38.52 o 
   2  14  11      256.11      249.01     84.97 o 
   0   0  12    60333.37    61110.02    800.21 o 
   2   0  12     3795.59     3780.47     53.38 o 
   4   0  12     2685.06     2929.38     68.48 o 
   6   0  12     2379.47     2657.42    109.97 o 
   8   0  12       27.86       54.75     48.53 o 
  -7   1  12       60.16      149.64     56.23 o 
  -5   1  12     1764.42     1740.16     82.39 o 
  -3   1  12    13982.10    14228.08    198.01 o 
  -1   1  12      419.35      446.25     23.48 o 
   1   1  12      427.41      390.26     35.37 o 
   3   1  12    13876.60    13890.39    185.52 o 
   5   1  12     1740.82     1690.31     61.44 o 
   7   1  12       71.35      214.60     64.63 o 
  -8   2  12      108.43      104.46     51.81 o 
  -6   2  12     1183.79     1381.70     62.09 o 
  -4   2  12      155.86      206.97     32.70 o 
  -2   2  12     6274.76     6470.37     71.47 o 
   0   2  12     5690.69     5494.42    103.83 o 
   2   2  12     6364.48     6547.11    132.14 o 
   4   2  12      172.62      231.60     26.14 o 
   6   2  12     1171.42     1434.97     83.75 o 
   8   2  12      104.34       64.38     52.82 o 
  -7   3  12      189.54      212.08     62.20 o 
  -5   3  12     1327.77     1344.44     70.60 o 
  -3   3  12     3035.99     3267.92     63.45 o 
  -1   3  12     4432.21     4456.31     77.06 o 
   1   3  12     4459.05     4373.17    104.20 o 
   3   3  12     3124.35     3270.87     80.02 o 
   5   3  12     1363.80     1371.18     60.52 o 
   7   3  12      192.99      362.40    130.39 o 
  -6   4  12     3794.91     3391.53    176.47 o 
  -4   4  12     8968.51     8346.31    293.77 o 
  -2   4  12     5209.96     5216.08    106.83 o 
   0   4  12     1813.93     1790.21     56.35 o 
   2   4  12     5297.28     5240.61    100.24 o 
   4   4  12     9031.56     8447.94    141.99 o 
   6   4  12     3848.57     3420.44    105.10 o 
   8   4  12      810.50      816.71    122.43 o 
  -7   5  12      225.23      413.98    106.18 o 
  -5   5  12      680.79      682.27     60.64 o 
  -3   5  12     7753.93     7283.88    147.13 o 
  -1   5  12     2129.32     2062.47     70.50 o 
   1   5  12     2171.83     2117.15     56.69 o 
   3   5  12     7705.74     7389.70    131.03 o 
   5   5  12      723.58      733.38     68.02 o 
   7   5  12      240.19      477.04     51.52 o 
  -6   6  12     1807.55     2093.50    103.88 o 
  -4   6  12     1627.47     1663.92     89.18 o 
  -2   6  12       47.67      111.88     25.34 o 
   0   6  12    13581.22    13329.70    182.85 o 
   2   6  12       58.36       63.90     16.30 o 
   4   6  12     1607.38     1461.40     57.23 o 
   6   6  12     1820.70     2230.29     92.98 o 
  -7   7  12       79.67      103.26     30.72 o 
  -5   7  12     1423.56     1171.01     67.10 o 
  -3   7  12      383.39      420.10     34.12 o 
  -1   7  12       13.03      104.78     30.33 o 
   1   7  12       13.08       74.84     24.91 o 
   3   7  12      372.23      360.88     41.12 o 
   5   7  12     1380.66     1181.37     65.15 o 
   7   7  12       76.83      131.41     39.86 o 
  -6   8  12      614.94      579.19     47.49 o 
  -4   8  12      629.92      531.14     58.77 o 
  -2   8  12        0.80       57.65     26.43 o 
   0   8  12        7.13       28.05     23.58 o 
   2   8  12        0.30       55.44     24.16 o 
   4   8  12      653.56      585.22     47.54 o 
   6   8  12      605.62      484.83     51.70 o 
  -5   9  12      762.16      868.14     65.10 o 
  -3   9  12     1027.63     1059.35     80.07 o 
  -1   9  12      291.00      276.64     38.52 o 
   1   9  12      305.80      318.15     40.52 o 
   3   9  12     1013.76      958.18    109.86 o 
   5   9  12      753.44      782.82     58.32 o 
  -6  10  12     1472.56     1318.65     71.19 o 
  -4  10  12      692.87      732.20     59.71 o 
  -2  10  12      984.26     1033.20    139.43 o 
   0  10  12      450.13      427.01     47.71 o 
   2  10  12      967.14      981.80     82.12 o 
   4  10  12      684.39      701.56     70.33 o 
   6  10  12     1448.01     1335.91     85.62 o 
  -5  11  12      179.85      323.03     49.19 o 
  -3  11  12      406.94      557.01     87.01 o 
  -1  11  12     3243.01     2992.65    120.73 o 
   1  11  12     3271.62     2970.32    179.71 o 
   3  11  12      392.09      525.10     67.49 o 
   5  11  12      179.67      199.39     39.70 o 
  -4  12  12      143.13      215.98     42.23 o 
  -2  12  12      307.46      284.27    113.60 o 
   0  12  12      670.72      527.09     65.48 o 
   2  12  12      318.69      302.79     75.00 o 
   4  12  12      144.27      237.93     53.63 o 
  -3  13  12      209.59       69.44     65.39 o 
  -1  13  12      201.07      180.32     43.06 o 
   1  13  12      199.43      183.31     70.77 o 
   3  13  12      205.08      193.13     49.91 o 
  -2  14  12       87.79      103.24     42.91 o 
   0  14  12      294.22      274.80     52.00 o 
   2  14  12       89.64      123.37     69.40 o 
   2   0  13    10846.22    11326.76     93.34 o 
   4   0  13    20602.57    20200.26    263.04 o 
   6   0  13      728.52      836.78    132.56 o 
   8   0  13       48.42      107.27     54.56 o 
  -7   1  13      353.65      323.63     71.64 o 
  -5   1  13     3770.03     3800.18    121.75 o 
  -3   1  13     5635.02     5689.67    129.96 o 
  -1   1  13    19676.98    20618.46    145.66 o 
   1   1  13    19732.17    19898.11    214.01 o 
   3   1  13     5532.54     5378.14    116.62 o 
   5   1  13     3921.30     3925.80     91.25 o 
   7   1  13      338.18      370.49     53.13 o 
  -8   2  13       20.27        3.19     35.17 o 
  -6   2  13     1575.97     1688.87     87.56 o 
  -4   2  13     1089.13     1029.37     61.14 o 
  -2   2  13     2096.61     2345.66     46.82 o 
   0   2  13     1091.27     1047.88     48.86 o 
   2   2  13     2125.53     2206.96     82.09 o 
   4   2  13     1079.83      972.04     44.98 o 
   6   2  13     1587.63     1611.13     69.35 o 
   8   2  13       20.93       18.81     44.12 o 
  -7   3  13     1038.66     1073.62    115.11 o 
  -5   3  13     2480.49     2514.52     98.80 o 
  -3   3  13     6423.23     6545.29    104.10 o 
  -1   3  13      844.15      976.90     33.70 o 
   1   3  13      845.70      970.47     52.78 o 
   3   3  13     6507.03     6417.07    201.12 o 
   5   3  13     2489.90     2837.70    110.96 o 
   7   3  13     1048.63     1060.47     85.17 o 
  -8   4  13      151.48      272.37     71.47 o 
  -6   4  13       18.52      288.21    142.05 o 
  -4   4  13      331.63      560.98     42.07 o 
  -2   4  13      549.11      554.19     33.33 o 
   0   4  13     1521.26     1520.80     48.00 o 
   2   4  13      553.75      496.51     36.36 o 
   4   4  13      306.11      602.15     56.98 o 
   6   4  13       18.53      317.90     42.08 o 
   8   4  13      153.08      347.53     91.18 o 
  -7   5  13     1455.83     1193.78    123.77 o 
  -5   5  13     1911.17     1960.14     96.82 o 
  -3   5  13      207.36      315.61     37.87 o 
  -1   5  13     3431.74     3421.17     91.95 o 
   1   5  13     3504.26     3470.28     76.63 o 
   3   5  13      210.47      183.28     47.99 o 
   5   5  13     1899.74     1848.26     76.50 o 
   7   5  13     1467.27     1285.90     74.72 o 
  -6   6  13      658.70     1119.74     82.73 o 
  -4   6  13     1449.27     1248.34     63.98 o 
  -2   6  13     2645.33     2429.77     82.24 o 
   0   6  13      446.40      715.00     48.34 o 
   2   6  13     2728.89     2470.45     61.15 o 
   4   6  13     1475.16     1370.11     56.13 o 
   6   6  13      639.63      981.75     80.27 o 
  -7   7  13       28.20       54.30     25.62 o 
  -5   7  13     1181.86     1038.49     77.49 o 
  -3   7  13     1978.68     1985.55     67.52 o 
  -1   7  13      913.07      922.37     56.33 o 
   1   7  13      951.42      851.85     50.78 o 
   3   7  13     1952.29     1885.81    127.15 o 
   5   7  13     1177.82     1033.34     54.56 o 
   7   7  13       30.74       80.31     38.34 o 
  -6   8  13      703.29      767.38     53.63 o 
  -4   8  13      170.43      352.10     53.35 o 
  -2   8  13     1668.50     1413.65     70.98 o 
   0   8  13      613.35      709.63     51.45 o 
   2   8  13     1665.63     1402.06     85.38 o 
   4   8  13      172.91      359.69     41.77 o 
   6   8  13      724.96      802.77     62.04 o 
  -5   9  13      490.25      500.99     52.16 o 
  -3   9  13      595.16      730.61     68.26 o 
  -1   9  13      690.06      683.64     54.85 o 
   1   9  13      651.70      640.53     50.81 o 
   3   9  13      606.60      560.81     88.11 o 
   5   9  13      496.64      456.91     47.58 o 
  -6  10  13      415.48      487.12     66.79 o 
  -4  10  13      103.43      124.26     40.03 o 
  -2  10  13       28.34       57.76     62.09 o 
   0  10  13      196.60      133.39     32.23 o 
   2  10  13       28.43      136.93     62.58 o 
   4  10  13      107.60      132.95     32.28 o 
   6  10  13      399.85      549.36     57.99 o 
  -5  11  13      361.61      440.83     55.40 o 
  -3  11  13      818.68      767.06     99.33 o 
  -1  11  13       77.42      309.80    183.58 o 
   1  11  13       82.21      317.24     51.91 o 
   3  11  13      813.70      816.84    109.40 o 
   5  11  13      366.18      317.22     43.67 o 
  -4  12  13       21.77      131.14     38.92 o 
  -2  12  13      108.11      108.99     60.34 o 
   0  12  13       49.48       99.46     38.21 o 
   2  12  13      117.20      180.14     64.69 o 
   4  12  13       27.57      223.67     53.93 o 
  -3  13  13      102.82        1.41     52.59 o 
  -1  13  13      263.14      279.58     51.05 o 
   1  13  13      257.43      256.69     72.86 o 
   3  13  13       93.81      151.89     48.04 o 
  -2  14  13      315.50      289.10     56.70 o 
   0  14  13        0.12       -8.67     44.17 o 
   2  14  13      313.39      253.90     78.14 o 
   0   0  14      272.48      352.54     31.75 o 
   2   0  14      477.59      400.63     26.25 o 
   4   0  14     1982.61     2314.49     75.47 o 
   6   0  14      307.52      346.49     79.01 o 
   8   0  14      134.78      295.37     74.49 o 
  -7   1  14      983.35      880.00    108.73 o 
  -5   1  14     3318.43     3585.29    138.75 o 
  -3   1  14     3857.01     2763.28    357.00 o 
  -1   1  14     3914.06     4336.64     69.12 o 
   1   1  14     3922.39     4147.91    102.26 o 
   3   1  14     3770.61     3776.04    111.50 o 
   5   1  14     3360.95     3494.24     88.83 o 
   7   1  14      990.44      986.52     80.69 o 
  -8   2  14      158.50      126.82     56.87 o 
  -6   2  14     2710.31     2672.84    110.57 o 
  -4   2  14      324.48      391.10     41.27 o 
  -2   2  14    21705.10    22387.07    161.88 o 
   0   2  14        1.75       43.78     20.49 o 
   2   2  14    21695.50    21821.11    251.41 o 
   4   2  14      312.15      299.63     35.13 o 
   6   2  14     2671.33     2571.67     85.47 o 
   8   2  14      160.37      116.24     61.29 o 
  -7   3  14      362.27      356.52     75.15 o 
  -5   3  14    12519.50    12248.42    271.03 o 
  -3   3  14     2911.92     2800.83     71.94 o 
  -1   3  14     2712.23     2924.37     48.35 o 
   1   3  14     2731.50     2913.15     89.92 o 
   3   3  14     2938.98     2678.30     98.61 o 
   5   3  14    12454.68    11307.93    188.92 o 
   7   3  14      358.23      434.37     60.98 o 
  -8   4  14      373.54      466.90     89.71 o 
  -6   4  14      639.46      593.47     84.71 o 
  -4   4  14     2401.51     2201.48     74.33 o 
  -2   4  14     1108.80     1075.98     44.47 o 
   0   4  14      587.16      594.44     32.20 o 
   2   4  14     1094.15     1078.84     63.05 o 
   4   4  14     2332.11     2084.90     72.93 o 
   6   4  14      619.02      682.73     50.54 o 
   8   4  14      370.40      425.90     93.17 o 
  -7   5  14     1388.18     1326.78    131.17 o 
  -5   5  14      122.94      251.58     69.06 o 
  -3   5  14     3435.94     3395.73     81.30 o 
  -1   5  14     1049.40     1050.81     54.40 o 
   1   5  14     1041.36      994.00     41.46 o 
   3   5  14     3366.00     3059.80     97.46 o 
   5   5  14      105.10      381.95     63.43 o 
   7   5  14     1371.20     1285.60     74.18 o 
  -6   6  14     2402.85     2220.15    113.06 o 
  -4   6  14     1975.58     1884.24     77.49 o 
  -2   6  14     1183.87     1201.29     61.31 o 
   0   6  14      131.51      165.29     26.91 o 
   2   6  14     1132.31     1016.45     40.53 o 
   4   6  14     2041.72     2056.54     67.60 o 
   6   6  14     2342.69     2129.48     91.61 o 
  -7   7  14      165.66      136.17     46.27 o 
  -5   7  14      569.08      528.38     47.88 o 
  -3   7  14     2251.24     2452.60     76.45 o 
  -1   7  14      729.38      906.08     56.63 o 
   1   7  14      770.70      958.51     53.55 o 
   3   7  14     2240.20     2278.44    107.96 o 
   5   7  14      591.28      506.68     40.39 o 
   7   7  14      173.46      218.19     49.85 o 
  -6   8  14      276.24      407.72     42.41 o 
  -4   8  14     2402.82     2611.59    122.36 o 
  -2   8  14      510.38      473.65     51.32 o 
   0   8  14      194.07      302.36     43.91 o 
   2   8  14      505.73      432.01     38.83 o 
   4   8  14     2426.80     2502.53    121.37 o 
   6   8  14      274.55      572.49     67.72 o 
  -5   9  14       11.67      121.38     35.48 o 
  -3   9  14      485.57      557.93     50.14 o 
  -1   9  14      294.62      375.05     45.84 o 
   1   9  14      306.29      375.69     43.63 o 
   3   9  14      453.66      469.73     82.49 o 
   5   9  14       11.98       87.49     31.57 o 
  -4  10  14      232.23      286.50     53.24 o 
  -2  10  14      418.55      447.81     63.92 o 
   0  10  14       13.42       58.90     28.25 o 
   2  10  14      430.73      410.78     77.29 o 
   4  10  14      254.19      305.33     48.03 o 
  -5  11  14      320.74      378.81     51.16 o 
  -3  11  14      575.78      588.56     89.30 o 
  -1  11  14      214.02      211.24     40.68 o 
   1  11  14      210.91      238.41     43.09 o 
   3  11  14      591.81      632.66     99.93 o 
   5  11  14      315.03      281.98     43.74 o 
  -4  12  14       27.92      284.09     49.59 o 
  -2  12  14      442.10      468.30     57.97 o 
   0  12  14      387.53      357.93     51.00 o 
   2  12  14      439.24      388.30     79.67 o 
   4  12  14       30.90      287.79     61.86 o 
  -3  13  14       25.12       90.00     71.72 o 
  -1  13  14      168.37      158.69     53.41 o 
   1  13  14      161.83      198.56     69.85 o 
   3  13  14       27.56      136.15     49.56 o 
   0  14  14       11.99       40.03     54.87 o 
   2   0  15     7498.48     7700.02    106.54 o 
   4   0  15        5.88        7.78     16.91 o 
   6   0  15        1.53       49.54     29.10 o 
   8   0  15      159.86      271.00     73.55 o 
  -7   1  15      927.10      985.05    116.03 o 
  -5   1  15    12317.92    12079.36    241.85 o 
  -3   1  15      203.21      121.47     31.56 o 
  -1   1  15     5805.65     6406.53     86.27 o 
   1   1  15     5756.14     6086.78    126.19 o 
   3   1  15      194.15      203.38     33.39 o 
   5   1  15    12185.42    11844.33    229.39 o 
   7   1  15      912.87     1005.86     81.72 o 
  -8   2  15       54.36       33.43     46.08 o 
  -6   2  15     1911.73     1679.70     90.71 o 
  -4   2  15     2281.92     2515.95     97.33 o 
  -2   2  15    10646.88    11792.87    112.69 o 
   0   2  15     7697.84     7856.64    113.30 o 
   2   2  15    10426.56    11199.96    185.93 o 
   4   2  15     2240.37     2287.75     69.29 o 
   6   2  15     1842.81     1672.44    140.75 o 
   8   2  15       51.66       31.16     49.58 o 
  -7   3  15       41.11       78.27     43.49 o 
  -5   3  15      387.05      640.78    144.11 o 
  -3   3  15     5331.87     5670.27    104.25 o 
  -1   3  15     6997.52     6669.70     92.83 o 
   1   3  15     6898.30     6677.60    136.89 o 
   3   3  15     5265.80     5345.76    139.67 o 
   5   3  15      386.87      749.15     53.07 o 
   7   3  15       40.01      102.28     39.46 o 
  -6   4  15     1566.75     1548.70    130.40 o 
  -4   4  15     2244.73     2284.26     93.83 o 
  -2   4  15      889.35      981.13     52.96 o 
   0   4  15      105.30      187.36     32.85 o 
   2   4  15      888.58      937.11     60.35 o 
   4   4  15     2207.96     2138.97     74.67 o 
   6   4  15     1553.89     1405.15     69.49 o 
  -7   5  15      224.35      299.94     69.77 o 
  -5   5  15     4005.03     3688.74    135.27 o 
  -3   5  15     1063.93     1117.29     49.20 o 
  -1   5  15     3854.55     3645.06     99.32 o 
   1   5  15     3807.74     3579.59     75.78 o 
   3   5  15     1087.74     1054.81     53.47 o 
   5   5  15     4038.61     3748.89    108.84 o 
   7   5  15      216.21      258.46    110.55 o 
  -6   6  15      827.48      701.88     67.22 o 
  -4   6  15      544.40      532.54     45.19 o 
  -2   6  15     3238.02     3569.45    103.97 o 
   0   6  15      187.25      199.74     31.30 o 
   2   6  15     3130.61     3023.98    114.43 o 
   4   6  15      535.89      519.61     42.68 o 
   6   6  15      838.90      762.53     58.56 o 
  -7   7  15      541.93      483.37     61.17 o 
  -5   7  15      318.21      403.82     43.79 o 
  -3   7  15     3585.44     3351.19     90.19 o 
  -1   7  15      599.46      620.52     47.58 o 
   1   7  15      597.95      614.34     45.26 o 
   3   7  15     3579.06     3074.10    137.12 o 
   5   7  15      306.04      332.27     34.11 o 
   7   7  15      544.96      509.18     94.07 o 
  -6   8  15      427.93      440.49     46.92 o 
  -4   8  15     3413.19     3079.53    133.37 o 
  -2   8  15      238.29      266.03     36.06 o 
   0   8  15     7487.74     7427.01    160.92 o 
   2   8  15      250.18      288.90     34.86 o 
   4   8  15     3366.54     3092.49    102.87 o 
   6   8  15      420.50      446.77     60.33 o 
  -5   9  15      510.06      376.09     45.36 o 
  -3   9  15      471.43      516.25     79.35 o 
  -1   9  15     1033.74      944.84     64.75 o 
   1   9  15     1005.58      912.23     60.58 o 
   3   9  15      469.17      601.60     95.07 o 
   5   9  15      498.73      373.30     44.46 o 
  -4  10  15     1081.02      983.22     84.39 o 
  -2  10  15      257.36      379.36     55.15 o 
   0  10  15        2.47      157.58     39.49 o 
   2  10  15      253.72      264.42     67.56 o 
   4  10  15     1096.62      952.17     64.90 o 
  -5  11  15        3.49      101.88     36.80 o 
  -3  11  15      487.24      541.34     90.14 o 
  -1  11  15      467.35      467.36     53.59 o 
   1  11  15      472.59      494.96     85.56 o 
   3  11  15      470.39      578.53    104.65 o 
   5  11  15        4.16       44.34     28.64 o 
  -4  12  15     1027.77     1047.92     79.71 o 
  -2  12  15      182.20      318.33     51.53 o 
   0  12  15      425.47      569.23     62.07 o 
   2  12  15      178.09      352.78     80.51 o 
   4  12  15     1050.99      977.73     94.30 o 
  -3  13  15      157.71      112.37     59.47 o 
  -1  13  15       87.39       79.68     49.61 o 
   1  13  15       87.57      256.25     79.03 o 
   3  13  15      158.21      259.07     99.37 o 
   0  14  15      153.75      218.23     74.03 o 
   0   0  16    11675.82    12469.76    177.59 o 
   2   0  16      797.68      962.84     42.08 o 
   4   0  16      519.76      494.20     30.50 o 
   6   0  16      699.37      753.44     65.12 o 
   8   0  16       16.11        4.49     40.23 o 
  -7   1  16      321.42      319.52     75.84 o 
  -5   1  16     1320.93     1509.04    196.51 o 
  -3   1  16      927.15      789.98     63.78 o 
  -1   1  16     4948.53     4969.95     78.90 o 
   1   1  16     5016.61     4943.61     92.11 o 
   3   1  16      959.50     1053.30     62.94 o 
   5   1  16     1389.68     1654.88     97.76 o 
   7   1  16      326.74      402.00     59.00 o 
  -8   2  16      417.63      397.60     85.32 o 
  -6   2  16     2011.78     1872.02     97.21 o 
  -4   2  16      414.08      539.68     50.23 o 
  -2   2  16      835.40     1090.32     37.53 o 
   0   2  16      132.54      239.62     26.48 o 
   2   2  16      932.82     1164.95     94.44 o 
   4   2  16      414.05      437.83     37.57 o 
   6   2  16     2071.11     1968.46    105.81 o 
   8   2  16      426.10      314.42     80.97 o 
  -7   3  16       21.02       57.32     46.95 o 
  -5   3  16     2318.28     2244.14     99.52 o 
  -3   3  16      200.25      233.19     26.84 o 
  -1   3  16      621.36      718.51     27.17 o 
   1   3  16      618.84      724.63     50.74 o 
   3   3  16      218.86      210.44     37.80 o 
   5   3  16     2172.30     1897.75     71.96 o 
   7   3  16       19.23       41.69     35.40 o 
  -6   4  16       33.50      118.72     48.01 o 
  -4   4  16     1339.33     1319.37     74.03 o 
  -2   4  16     5175.06     5018.07    158.07 o 
   0   4  16    15972.39    15325.12    208.25 o 
   2   4  16     5240.04     5041.94    134.23 o 
   4   4  16     1397.21     1306.10     59.94 o 
   6   4  16       31.68       58.84     29.33 o 
  -7   5  16       74.13      106.92     50.20 o 
  -5   5  16     3153.25     3032.97    182.05 o 
  -3   5  16      933.21     1008.74     42.71 o 
  -1   5  16     1938.42     2038.83     65.66 o 
   1   5  16     1966.23     1976.07     86.08 o 
   3   5  16      852.54      816.40     47.52 o 
   5   5  16     3127.43     2843.41     95.96 o 
   7   5  16       73.32      105.62    100.70 o 
  -6   6  16      121.75      128.32     58.20 o 
  -4   6  16     1855.47     1697.59     75.39 o 
  -2   6  16      358.28      439.43     42.91 o 
   0   6  16     4735.08     4894.85    119.09 o 
   2   6  16      368.22      374.86     49.92 o 
   4   6  16     1791.19     1677.63     77.04 o 
   6   6  16      114.86      209.98     56.34 o 
  -7   7  16      302.12      290.29     54.01 o 
  -5   7  16      119.40      166.28     33.16 o 
  -3   7  16     1100.37     1087.50     54.34 o 
  -1   7  16      313.56      333.99     38.61 o 
   1   7  16      286.42      289.38     35.08 o 
   3   7  16     1089.48      986.60     88.49 o 
   5   7  16      117.38      160.04     27.49 o 
   7   7  16      289.03      348.55     45.66 o 
  -6   8  16       28.21       64.64     29.10 o 
  -4   8  16      857.70      825.31     73.39 o 
  -2   8  16      520.74      497.43     47.34 o 
   0   8  16     1344.79     1403.90     75.86 o 
   2   8  16      531.53      482.37     76.66 o 
   4   8  16      800.60      775.80     73.69 o 
   6   8  16       28.89       87.96     39.35 o 
  -5   9  16       99.17      194.36     37.11 o 
  -3   9  16     1746.25     1756.33     99.92 o 
  -1   9  16      297.58      481.21     54.44 o 
   1   9  16      301.47      439.81     47.67 o 
   3   9  16     1802.77     1688.90    144.04 o 
   5   9  16       98.58      136.14     32.03 o 
  -4  10  16      689.87      649.80     71.54 o 
  -2  10  16      334.00      446.19     56.72 o 
   0  10  16     2991.01     2761.28    112.44 o 
   2  10  16      336.78      381.21     80.19 o 
   4  10  16      680.36      628.39     66.85 o 
  -5  11  16      159.13      206.17     41.07 o 
  -3  11  16     1220.17     1088.88    115.29 o 
  -1  11  16      155.03      200.49     53.22 o 
   1  11  16      150.04      212.47     64.71 o 
   3  11  16     1193.06     1004.98    122.00 o 
   5  11  16      164.30      142.39     47.29 o 
  -4  12  16     1127.54      882.27    102.09 o 
  -2  12  16      240.76      225.33     64.33 o 
   0  12  16      407.35      631.50     65.79 o 
   2  12  16      235.33      197.76     68.10 o 
   4  12  16     1103.27      941.26     91.70 o 
  -1  13  16       13.79      107.52     40.84 o 
   1  13  16       15.55      125.80     64.83 o 
   2   0  17     8724.60     8414.68    119.69 o 
   4   0  17     3015.66     2723.44    146.80 o 
   6   0  17       86.77       96.45     43.21 o 
   8   0  17      545.60      290.11     78.61 o 
  -7   1  17      778.21      816.90    107.40 o 
  -5   1  17     2901.48     2997.88    118.23 o 
  -3   1  17       31.52       46.86      8.30 o 
  -1   1  17     4030.69     4324.91     76.09 o 
   1   1  17     4059.49     4221.04     76.62 o 
   3   1  17       34.40       55.31     24.56 o 
   5   1  17     3048.98     3068.25    121.67 o 
   7   1  17      788.06      833.42     78.85 o 
  -6   2  17      354.96      505.65     56.58 o 
  -4   2  17     1624.47     1459.46     78.80 o 
  -2   2  17     2117.37     2142.73     53.35 o 
   0   2  17       47.74       75.79     13.63 o 
   2   2  17     2190.38     2052.74     84.40 o 
   4   2  17     1653.57     1480.46     57.60 o 
   6   2  17      365.24      609.73     81.69 o 
  -7   3  17      225.42      224.77     66.54 o 
  -5   3  17       51.22       97.93     32.08 o 
  -3   3  17      627.33      734.54     41.77 o 
  -1   3  17      534.59      596.99     25.84 o 
   1   3  17      605.87      701.86     50.17 o 
   3   3  17      610.59      666.47     54.43 o 
   5   3  17       49.35       93.63     26.71 o 
   7   3  17      225.30      196.31     45.52 o 
  -6   4  17       24.61       52.19     42.67 o 
  -4   4  17     1335.86     1257.69     74.40 o 
  -2   4  17     4255.93     4206.94     96.76 o 
   0   4  17     1156.82     1444.55     70.23 o 
   2   4  17     4191.69     3900.89     84.33 o 
   4   4  17     1345.10     1306.84     60.64 o 
   6   4  17       17.00       15.04     23.43 o 
  -7   5  17      102.71      116.69     51.71 o 
  -5   5  17      281.11      350.84     71.87 o 
  -3   5  17     1563.54     1504.77     52.50 o 
  -1   5  17     6389.68     6232.34    109.15 o 
   1   5  17     6431.29     5980.59    146.52 o 
   3   5  17     1555.46     1506.89     62.74 o 
   5   5  17      314.36      332.48     39.74 o 
   7   5  17      112.29      100.04     40.85 o 
  -6   6  17      878.66      810.79    105.19 o 
  -4   6  17       24.57       75.96     25.27 o 
  -2   6  17     2765.47     2550.10     76.97 o 
   0   6  17     9249.09     9081.30    257.01 o 
   2   6  17     2805.98     2550.47    105.93 o 
   4   6  17       25.26       79.12     27.47 o 
   6   6  17      862.12      703.58     63.91 o 
  -5   7  17      432.05      412.92     44.92 o 
  -3   7  17      101.45      145.05     26.07 o 
  -1   7  17      938.14      982.37     60.86 o 
   1   7  17      914.46      970.87     54.06 o 
   3   7  17      116.95      101.04     38.43 o 
   5   7  17      407.19      333.93     33.78 o 
  -6   8  17      177.52      155.65     41.98 o 
  -4   8  17      543.37      524.77     62.74 o 
  -2   8  17        5.04       50.78     42.11 o 
   0   8  17     2798.04     2542.00    128.63 o 
   2   8  17        6.18       71.74     51.04 o 
   4   8  17      569.52      586.05     57.92 o 
   6   8  17      175.57      194.07     46.19 o 
  -5   9  17      264.29      249.42     41.27 o 
  -3   9  17     1404.77     1334.39    115.80 o 
  -1   9  17     2087.09     2040.81     94.57 o 
   1   9  17     2071.53     2083.72    120.12 o 
   3   9  17     1367.08     1336.32    131.99 o 
   5   9  17      268.72      285.67     39.84 o 
  -4  10  17      180.53      187.42     48.61 o 
  -2  10  17      524.28      588.94     68.79 o 
   0  10  17       30.90      226.37     59.82 o 
   2  10  17      517.04      608.46     94.68 o 
   4  10  17      162.40      243.45     39.16 o 
  -3  11  17      143.22      318.11     76.37 o 
  -1  11  17      377.13      410.98     53.03 o 
   1  11  17      406.68      330.49     73.47 o 
   3  11  17      142.55      375.17     90.89 o 
  -2  12  17       67.99      255.98     72.50 o 
   0  12  17      841.53      857.58    122.05 o 
   2  12  17       68.48      324.06     85.52 o 
  -1  13  17       73.21      220.53     54.15 o 
   1  13  17       71.29      173.64     77.83 o 
   0   0  18     2323.49     2613.59     87.14 o 
   2   0  18     5912.04     6025.16    105.00 o 
   4   0  18      383.23      378.04     30.82 o 
   6   0  18       45.75       88.04     32.85 o 
  -7   1  18      396.30      464.43     89.06 o 
  -5   1  18     1772.34     1757.22     92.80 o 
  -3   1  18      839.20      900.57     44.49 o 
  -1   1  18     2913.89     2913.23     52.27 o 
   1   1  18     2995.41     3079.32     67.67 o 
   3   1  18      835.36      976.88     63.61 o 
   5   1  18     1703.82     1810.04     96.73 o 
   7   1  18      381.68      469.96     62.40 o 
  -6   2  18     1232.13     1248.14     83.36 o 
  -4   2  18      411.31      470.96     50.14 o 
  -2   2  18     6501.55     6574.91     94.59 o 
   0   2  18     8503.12     8162.10    141.79 o 
   2   2  18     6524.28     6376.48    149.39 o 
   4   2  18      417.52      468.85     40.49 o 
   6   2  18     1216.18     1198.35     86.39 o 
  -7   3  18       62.10      135.18     55.63 o 
  -5   3  18     1131.79     1115.85     75.18 o 
  -3   3  18      529.51      541.29     37.83 o 
  -1   3  18     4468.01     4483.23     92.78 o 
   1   3  18     4473.49     4492.98    121.31 o 
   3   3  18      516.99      481.60     48.05 o 
   5   3  18     1205.93     1162.83     58.62 o 
   7   3  18       60.68      153.49     45.44 o 
  -6   4  18       68.89      104.46     51.02 o 
  -4   4  18     1840.07     1873.88     92.33 o 
  -2   4  18     2244.62     2229.93     64.81 o 
   0   4  18      505.80      680.52     50.42 o 
   2   4  18     2158.66     1996.00     61.70 o 
   4   4  18     1833.94     1813.26     71.26 o 
   6   4  18       68.88      168.53     43.96 o 
  -7   5  18       88.33      179.60     61.27 o 
  -5   5  18      473.25      448.27     77.75 o 
  -3   5  18     2542.60     2706.58     80.95 o 
  -1   5  18     1184.99     1328.06     66.06 o 
   1   5  18     1193.30     1381.60     76.30 o 
   3   5  18     2574.52     2568.72     80.58 o 
   5   5  18      486.18      417.14     40.95 o 
   7   5  18       85.40      136.65     46.47 o 
  -6   6  18      196.67      229.11     62.63 o 
  -4   6  18      881.73      843.03     55.64 o 
  -2   6  18      190.47      252.92     29.27 o 
   0   6  18      151.21      231.35     30.38 o 
   2   6  18      198.23      263.97     41.52 o 
   4   6  18      898.65      794.78     44.36 o 
   6   6  18      208.32      247.66     37.70 o 
  -5   7  18       49.16       98.63     33.33 o 
  -3   7  18     1047.30     1116.62     56.19 o 
  -1   7  18     1858.04     1907.30     83.79 o 
   1   7  18     1899.40     1906.18     67.06 o 
   3   7  18     1070.89     1059.50     58.20 o 
   5   7  18       57.72       95.49     30.85 o 
  -6   8  18      560.37      606.07     67.84 o 
  -4   8  18     1944.07     1677.58    100.91 o 
  -2   8  18     2041.69     1981.19     90.04 o 
   0   8  18      172.67      180.07     42.95 o 
   2   8  18     2016.26     2022.44    150.28 o 
   4   8  18     1929.39     1759.24     71.05 o 
   6   8  18      554.92      503.03     61.29 o 
  -5   9  18      450.67      446.15     51.27 o 
  -3   9  18     1226.52     1237.35     88.54 o 
  -1   9  18     2398.44     2295.74    100.89 o 
   1   9  18     2384.85     2414.74    164.96 o 
   3   9  18     1218.55     1271.40    133.51 o 
   5   9  18      462.72      438.50     61.02 o 
  -4  10  18      169.85      169.82     45.28 o 
  -2  10  18      657.10      667.73     89.40 o 
   0  10  18      285.96      368.06     48.58 o 
   2  10  18      635.50      624.32     95.99 o 
   4  10  18      173.16      209.78     36.37 o 
  -3  11  18     1229.99     1057.47    162.85 o 
  -1  11  18      318.68      443.29     57.75 o 
   1  11  18      325.20      365.43     83.67 o 
   3  11  18     1251.87      955.17    123.16 o 
  -2  12  18     1994.75     1475.21    133.19 o 
   0  12  18     2551.28     2136.62    178.17 o 
   2  12  18     1999.88     1467.02    149.05 o 
  -1  13  18     1048.70      979.59     85.72 o 
   1  13  18     1052.43      906.10    126.89 o 
   2   0  19     2180.03     2148.63     65.81 o 
   4   0  19        6.18        0.79     12.99 o 
   6   0  19       52.10       68.45     32.71 o 
  -7   1  19      355.00      351.03     77.04 o 
  -5   1  19      485.26      495.92     54.52 o 
  -3   1  19       50.80      111.33     17.80 o 
  -1   1  19     2132.70     2173.46     50.44 o 
   1   1  19     2103.79     2228.97     59.63 o 
   3   1  19       44.74       88.87     14.70 o 
   5   1  19      446.47      447.79     53.33 o 
   7   1  19      347.77      386.09     58.55 o 
  -6   2  19      440.25      516.81     59.01 o 
  -4   2  19     1208.97     1207.08     75.44 o 
  -2   2  19     1560.84     1801.22     53.75 o 
   0   2  19     5353.03     5278.41    135.03 o 
   2   2  19     1505.57     1671.37     80.51 o 
   4   2  19     1225.28     1127.74     51.80 o 
   6   2  19      442.83      517.74     62.06 o 
  -7   3  19      151.49      184.12     62.49 o 
  -5   3  19      375.91      432.99     52.11 o 
  -3   3  19      301.69      350.39     32.11 o 
  -1   3  19     3509.97     3533.86     63.60 o 
   1   3  19     3466.61     3506.52    110.21 o 
   3   3  19      280.91      326.47     42.15 o 
   5   3  19      360.99      391.32     37.03 o 
   7   3  19      160.59      194.46     48.12 o 
  -6   4  19      783.22      858.48    107.86 o 
  -4   4  19     1628.29     1627.92     87.70 o 
  -2   4  19     3492.18     3465.00     82.34 o 
   0   4  19     3135.94     3345.80    105.18 o 
   2   4  19     3634.32     3386.64     79.06 o 
   4   4  19     1668.50     1621.39     68.77 o 
   6   4  19      787.23      778.63     74.67 o 
  -7   5  19      715.45      620.89     98.01 o 
  -5   5  19      634.24      751.65     99.11 o 
  -3   5  19       74.92      115.89     23.13 o 
  -1   5  19     2726.26     2679.28     93.12 o 
   1   5  19     2792.00     2602.32    101.25 o 
   3   5  19       67.03      113.62     28.89 o 
   5   5  19      582.77      602.54     48.58 o 
   7   5  19      719.18      632.59     76.87 o 
  -6   6  19       22.72       62.51     42.39 o 
  -4   6  19      319.54      314.02     47.03 o 
  -2   6  19      125.97      182.67     27.51 o 
   0   6  19        0.69       30.67     22.79 o 
   2   6  19      141.21      159.08     35.90 o 
   4   6  19      310.45      318.90     35.98 o 
   6   6  19       27.14       89.31     35.52 o 
  -5   7  19      632.08      594.34     63.98 o 
  -3   7  19      551.83      584.83     44.37 o 
  -1   7  19     1270.95     1284.91     79.66 o 
   1   7  19     1296.92     1310.64     63.61 o 
   3   7  19      550.12      463.16     57.76 o 
   5   7  19      648.06      664.71     55.63 o 
  -6   8  19      115.04      210.26     67.36 o 
  -4   8  19      905.17      858.62     61.48 o 
  -2   8  19      209.38      260.72     41.22 o 
   0   8  19      905.36      832.48     58.97 o 
   2   8  19      209.88      227.37     45.10 o 
   4   8  19      925.73      974.76     54.73 o 
   6   8  19      109.28      144.24     35.22 o 
  -5   9  19       74.93      134.26     33.82 o 
  -3   9  19     2321.73     1906.78    106.98 o 
  -1   9  19     1249.81     1344.62     79.76 o 
   1   9  19     1294.67     1369.65    128.21 o 
   3   9  19     2338.30     2089.67    165.49 o 
   5   9  19       66.84      138.54     53.10 o 
  -4  10  19      214.45      253.60     53.27 o 
  -2  10  19      618.29      703.31     65.37 o 
   0  10  19      875.40      879.78     69.95 o 
   2  10  19      594.32      703.68    106.81 o 
   4  10  19      211.20      329.55     58.51 o 
  -3  11  19      479.63      574.33     70.18 o 
  -1  11  19     1263.26     1319.62     88.53 o 
   1  11  19     1259.14     1186.76    135.28 o 
   3  11  19      478.28      613.38    106.97 o 
  -2  12  19       18.36      160.96     61.79 o 
   0  12  19       48.98      437.60     98.33 o 
   2  12  19       16.41      229.77     77.47 o 
  -1  13  19      484.22      682.55    121.66 o 
   1  13  19      495.83      644.96    121.05 o 
   0   0  20     2993.63     2988.98    103.42 o 
   2   0  20     1962.77     2000.82     65.01 o 
   4   0  20       84.75      118.91     41.69 o 
   6   0  20      192.22      251.56     46.20 o 
  -7   1  20      557.28      408.63     84.04 o 
  -5   1  20      924.04     1016.07     74.30 o 
  -3   1  20     3377.60     3471.84     78.54 o 
  -1   1  20     3874.96     4051.91     86.17 o 
   1   1  20     3850.61     4018.98     81.47 o 
   3   1  20     3396.98     3464.19     86.48 o 
   5   1  20      923.10      898.96     72.14 o 
   7   1  20      578.90      657.27     78.45 o 
  -6   2  20      437.29      455.97     65.05 o 
  -4   2  20      571.82      624.52     71.73 o 
  -2   2  20       86.82      109.06     15.18 o 
   0   2  20     1167.08     1355.31     48.88 o 
   2   2  20       79.05      102.60     29.62 o 
   4   2  20      570.73      634.31     40.62 o 
   6   2  20      425.69      449.04     58.36 o 
  -7   3  20      444.01      461.46     88.27 o 
  -5   3  20      846.53      899.15     71.59 o 
  -3   3  20       88.54      148.93     19.73 o 
  -1   3  20     3923.92     3638.27     97.54 o 
   1   3  20     3929.95     3707.29    115.96 o 
   3   3  20       92.75      166.43     44.90 o 
   5   3  20      845.46      855.11     51.93 o 
   7   3  20      453.80      370.55     60.18 o 
  -6   4  20      201.33      266.22     65.92 o 
  -4   4  20      755.75      727.89     62.42 o 
  -2   4  20     1705.53     1717.74     60.45 o 
   0   4  20     2451.67     2467.42     92.87 o 
   2   4  20     1729.63     1590.38     54.36 o 
   4   4  20      800.82      789.39     67.91 o 
   6   4  20      206.56      275.63     52.28 o 
  -7   5  20      222.86      184.23     64.14 o 
  -5   5  20      526.47      553.89     88.30 o 
  -3   5  20      257.44      240.69     30.06 o 
  -1   5  20      627.24      817.01     54.92 o 
   1   5  20      658.81      760.70     59.70 o 
   3   5  20      267.95      261.01     29.81 o 
   5   5  20      521.21      487.95     45.65 o 
   7   5  20      222.95      179.99     50.59 o 
  -6   6  20      315.45      318.31     73.78 o 
  -4   6  20      391.32      381.85     69.43 o 
  -2   6  20     2161.11     2309.30     93.68 o 
   0   6  20      320.54      377.32     46.45 o 
   2   6  20     2110.03     2065.27    100.44 o 
   4   6  20      400.88      388.03     52.57 o 
   6   6  20      315.98      203.51     49.37 o 
  -5   7  20      916.22      892.34    112.80 o 
  -3   7  20     2239.15     2090.90     78.22 o 
  -1   7  20      715.79      720.46     55.76 o 
   1   7  20      707.29      693.18     63.12 o 
   3   7  20     2227.66     1896.76     77.50 o 
   5   7  20      914.90      941.27     64.78 o 
  -6   8  20       77.02       84.85     53.25 o 
  -4   8  20     1199.02     1035.10     67.00 o 
  -2   8  20      678.54      665.19     57.44 o 
   0   8  20      791.77      893.99     80.27 o 
   2   8  20      712.67      640.23     65.93 o 
   4   8  20     1213.42     1162.67     89.84 o 
   6   8  20       78.96       38.99     28.94 o 
  -5   9  20        1.20       70.67     32.88 o 
  -3   9  20        7.50      170.85     45.26 o 
  -1   9  20     1736.49     1700.96     90.39 o 
   1   9  20     1821.01     1655.46    137.92 o 
   3   9  20        8.03      228.27     74.82 o 
   5   9  20        0.25      141.79     43.17 o 
  -4  10  20      405.83      387.32     60.22 o 
  -2  10  20     1753.98     1740.15    114.31 o 
   0  10  20     2820.96     2854.36    184.09 o 
   2  10  20     1786.51     1700.29    151.53 o 
   4  10  20      418.24      464.81     63.81 o 
  -3  11  20      439.27      586.51    106.33 o 
  -1  11  20     1951.82     2152.73    157.27 o 
   1  11  20     1953.83     2125.08    176.50 o 
   3  11  20      433.99      574.70    105.55 o 
  -2  12  20      120.36      182.04     62.04 o 
   0  12  20      735.68      827.99    120.54 o 
   2  12  20      115.17      233.96     80.59 o 
  -1  13  20     1145.97     1138.54    139.30 o 
   1  13  20     1137.69     1086.51    144.56 o 
   2   0  21       59.07      104.38     22.23 o 
   4   0  21     5537.06     5090.66    156.44 o 
   6   0  21      332.47      397.17     54.76 o 
  -7   1  21      348.34      344.34     81.88 o 
  -5   1  21      269.19      242.99     42.68 o 
  -3   1  21     1705.77     1614.29     56.63 o 
  -1   1  21     4574.64     4280.54     76.51 o 
   1   1  21     4608.20     4431.43     87.41 o 
   3   1  21     1701.26     1645.31     61.98 o 
   5   1  21      268.22      209.17     40.07 o 
   7   1  21      346.47      441.69     63.55 o 
  -6   2  21      246.98      341.78     51.48 o 
  -4   2  21      536.39      490.67     52.93 o 
  -2   2  21      724.24      688.76     48.85 o 
   0   2  21     1254.49     1508.53     52.41 o 
   2   2  21      730.37      750.38     58.42 o 
   4   2  21      502.49      436.41     35.23 o 
   6   2  21      235.56      279.51     47.83 o 
  -7   3  21      672.02      614.43    100.54 o 
  -5   3  21      505.68      506.17     56.35 o 
  -3   3  21     4119.96     4156.86    105.82 o 
  -1   3  21      107.07      207.04     28.16 o 
   1   3  21      109.14      251.91     39.78 o 
   3   3  21     4160.44     3810.13    132.09 o 
   5   3  21      528.57      561.16     61.27 o 
   7   3  21      670.98      697.23     77.77 o 
  -6   4  21       86.36      112.65     51.81 o 
  -4   4  21      503.06      469.91     52.60 o 
  -2   4  21     3720.44     3895.31     91.56 o 
   0   4  21     1630.48     1611.98     78.08 o 
   2   4  21     3716.19     3388.47    153.86 o 
   4   4  21      501.67      418.55     51.65 o 
   6   4  21       87.30      133.32     40.94 o 
  -5   5  21     1430.32     1504.95    137.11 o 
  -3   5  21     1276.94     1217.28     58.43 o 
  -1   5  21     2042.80     2090.14     85.82 o 
   1   5  21     2069.59     2084.33    188.48 o 
   3   5  21     1269.82     1116.28     76.96 o 
   5   5  21     1397.05     1370.05     71.07 o 
  -6   6  21      154.42       93.19     53.55 o 
  -4   6  21      695.34      644.73     90.47 o 
  -2   6  21     2475.16     2544.04     99.73 o 
   0   6  21     5717.94     5504.75    195.90 o 
   2   6  21     2446.08     2364.68    108.51 o 
   4   6  21      708.88      548.36     59.74 o 
   6   6  21      150.77      156.14     44.86 o 
  -5   7  21      146.40      204.86     64.89 o 
  -3   7  21      949.99      909.00     53.61 o 
  -1   7  21     4063.73     4066.04    126.84 o 
   1   7  21     4104.28     3666.77    277.30 o 
   3   7  21      958.21      768.80     71.14 o 
   5   7  21      145.11      168.75     34.27 o 
  -4   8  21       48.19      114.79     32.00 o 
  -2   8  21      977.30      968.78     58.12 o 
   0   8  21     1001.55      892.71     63.80 o 
   2   8  21      966.14      885.38     89.14 o 
   4   8  21       51.68      148.85     45.59 o 
  -5   9  21      259.86      282.78     53.53 o 
  -3   9  21      815.80      589.93     63.96 o 
  -1   9  21     1169.14     1347.35     83.85 o 
   1   9  21     1133.17     1233.89    124.29 o 
   3   9  21      835.97      709.42    102.29 o 
   5   9  21      243.63      289.44     53.87 o 
  -4  10  21       76.05       69.80     36.16 o 
  -2  10  21     1371.14     1533.10     92.97 o 
   0  10  21     2471.80     2452.51    173.43 o 
   2  10  21     1395.01     1331.78    137.43 o 
   4  10  21       73.81      127.88     42.35 o 
  -3  11  21      545.77      618.80     74.30 o 
  -1  11  21      882.59      832.69    110.85 o 
   1  11  21      876.54      775.94    111.76 o 
   3  11  21      550.23      608.42    109.11 o 
  -2  12  21      398.96      420.16     86.16 o 
   0  12  21     2430.15     2022.92    176.82 o 
   2  12  21      410.09      365.22     90.90 o 
   0   0  22     3641.02     3510.18    112.11 o 
   2   0  22     1340.28     1249.36     54.45 o 
   4   0  22       32.05      204.96     43.51 o 
   6   0  22        7.76       34.50     28.91 o 
  -7   1  22      518.04      548.24     98.78 o 
  -5   1  22       15.37       48.74     29.13 o 
  -3   1  22      783.98      783.07     41.46 o 
  -1   1  22      431.41      590.44     53.20 o 
   1   1  22      423.56      637.44     37.08 o 
   3   1  22      748.69      747.65     44.20 o 
   5   1  22       16.83       -2.75     26.88 o 
   7   1  22      508.74      523.57     68.64 o 
  -6   2  22       73.47      115.16     39.01 o 
  -4   2  22     1388.59     1292.71     82.09 o 
  -2   2  22     3830.58     4225.38     86.08 o 
   0   2  22     5402.26     5589.36    101.43 o 
   2   2  22     3801.00     3840.46     97.43 o 
   4   2  22     1358.58     1255.58     57.40 o 
   6   2  22       77.89       83.94     36.51 o 
  -7   3  22      298.86      273.11     75.42 o 
  -5   3  22      993.95      910.36    104.46 o 
  -3   3  22     2488.43     2505.72     91.74 o 
  -1   3  22     5700.97     5813.52    117.24 o 
   1   3  22     5703.15     5445.42    145.85 o 
   3   3  22     2457.85     2285.90    105.58 o 
   5   3  22     1002.11      843.37     74.55 o 
   7   3  22      290.85      303.53     58.67 o 
  -6   4  22      176.57      192.68     62.16 o 
  -4   4  22      579.44      632.52     60.61 o 
  -2   4  22       97.65      173.96     25.57 o 
   0   4  22     2327.23     2538.14     98.77 o 
   2   4  22      110.60      151.73     37.40 o 
   4   4  22      586.10      558.82     59.06 o 
   6   4  22      163.46      131.32     40.67 o 
  -5   5  22      290.80      421.61     78.45 o 
  -3   5  22     1118.30     1127.29     57.14 o 
  -1   5  22      696.53      779.06     71.09 o 
   1   5  22      656.67      708.87     59.74 o 
   3   5  22     1118.74     1080.38     76.76 o 
   5   5  22      312.52      454.59     44.47 o 
  -6   6  22      283.76      168.90     64.27 o 
  -4   6  22       54.58      158.72     59.92 o 
  -2   6  22     1752.75     1722.38     83.21 o 
   0   6  22     4082.48     3995.07    156.59 o 
   2   6  22     1744.81     1494.14    131.53 o 
   4   6  22       67.30      113.51     34.04 o 
   6   6  22      273.70      232.15     51.74 o 
  -5   7  22       82.16      164.58     60.75 o 
  -3   7  22      400.94      422.25     39.86 o 
  -1   7  22     1987.51     2188.64    140.34 o 
   1   7  22     1972.56     1850.21     98.58 o 
   3   7  22      435.94      384.79     54.36 o 
   5   7  22       87.16      104.12     31.87 o 
  -4   8  22     1124.53     1034.15     84.95 o 
  -2   8  22     3365.99     3400.69    104.36 o 
   0   8  22      205.73      328.76     71.64 o 
   2   8  22     3402.99     2935.87    144.75 o 
   4   8  22     1112.63      866.28     80.50 o 
  -5   9  22      290.67      284.79     44.63 o 
  -3   9  22      316.63      171.87     43.06 o 
  -1   9  22     2829.21     2916.82    119.76 o 
   1   9  22     2767.46     2553.85    172.39 o 
   3   9  22      320.96      264.74     73.28 o 
   5   9  22      274.03      320.34     55.98 o 
  -4  10  22       28.07      -28.51     35.02 o 
  -2  10  22       67.33      188.01     44.06 o 
   0  10  22     1789.27     1479.90    136.64 o 
   2  10  22       60.69      137.36     63.79 o 
   4  10  22       22.21      129.78     60.14 o 
  -3  11  22     1041.88      915.96     86.64 o 
  -1  11  22      622.07      634.56     98.50 o 
   1  11  22      593.12      510.21     95.17 o 
   3  11  22     1051.86      742.94    114.38 o 
  -2  12  22      195.84      375.33     79.60 o 
   0  12  22        8.11      131.03     71.08 o 
   2  12  22      209.90      286.59     87.30 o 
   2   0  23       32.94      104.71     28.39 o 
   4   0  23      932.70      871.18     70.29 o 
   6   0  23      280.03      316.50     54.19 o 
  -7   1  23       48.73      150.51     60.96 o 
  -5   1  23      293.15      202.48     41.00 o 
  -3   1  23     1268.84     1397.98     56.21 o 
  -1   1  23     1058.65     1149.68     48.20 o 
   1   1  23     1136.86     1155.99     48.38 o 
   3   1  23     1291.36     1362.02     59.23 o 
   5   1  23      278.11      268.92     57.09 o 
   7   1  23       46.41      112.22     41.93 o 
  -6   2  23      842.69      865.58     78.34 o 
  -4   2  23     2411.05     2308.67    110.60 o 
  -2   2  23     2206.46     2231.80     64.83 o 
   0   2  23     9708.16     9776.47    136.82 o 
   2   2  23     2202.29     2122.97     75.25 o 
   4   2  23     2509.91     2319.27    112.89 o 
   6   2  23      850.49      918.23     82.58 o 
  -5   3  23      523.46      534.14     60.57 o 
  -3   3  23     1858.07     1991.01     78.00 o 
  -1   3  23       83.59      237.35     31.25 o 
   1   3  23       74.74      232.52     39.77 o 
   3   3  23     1794.15     1827.66    107.13 o 
   5   3  23      506.42      477.21     60.51 o 
  -6   4  23        8.96       -0.60     39.48 o 
  -4   4  23      795.16      633.03     62.34 o 
  -2   4  23      588.28      644.74     41.52 o 
   0   4  23     5412.82     5492.63    146.94 o 
   2   4  23      629.54      510.39     52.14 o 
   4   4  23      781.21      529.02     59.72 o 
   6   4  23        8.42       31.92     34.24 o 
  -5   5  23      369.72      380.68     81.48 o 
  -3   5  23      277.56      366.97     45.71 o 
  -1   5  23       37.09       54.27     22.45 o 
   1   5  23       30.60       69.55     29.21 o 
   3   5  23      286.64      289.00     48.11 o 
   5   5  23      372.92      378.30     57.69 o 
  -6   6  23       28.84       33.00     41.91 o 
  -4   6  23      190.31      227.45     65.10 o 
  -2   6  23      240.16      269.27     46.38 o 
   0   6  23      733.72     1006.15     86.38 o 
   2   6  23      246.92      243.16     43.39 o 
   4   6  23      190.33      301.66     93.55 o 
   6   6  23       30.16       48.66     38.21 o 
  -5   7  23      246.22      248.15     73.91 o 
  -3   7  23      352.95      416.82     44.40 o 
  -1   7  23      332.85      406.57     67.64 o 
   1   7  23      317.92      300.27     62.34 o 
   3   7  23      383.78      374.11     54.84 o 
   5   7  23      240.65      252.52     46.91 o 
  -4   8  23      541.44      517.56     62.76 o 
  -2   8  23      243.14      325.30     54.91 o 
   0   8  23     5185.58     5055.15    229.90 o 
   2   8  23      266.18      359.12     54.46 o 
   4   8  23      505.23      483.41     64.15 o 
  -3   9  23      538.14      467.13     71.40 o 
  -1   9  23      312.70      401.31     51.14 o 
   1   9  23      317.58      404.23     83.47 o 
   3   9  23      532.85      355.06     78.98 o 
  -4  10  23       67.03       48.84     30.20 o 
  -2  10  23      220.46      216.12     42.40 o 
   0  10  23       77.22      159.22     64.38 o 
   2  10  23      210.42      208.38     66.22 o 
   4  10  23       69.16      162.87     75.35 o 
  -3  11  23      559.95      561.13     71.51 o 
  -1  11  23      371.28      434.31     85.29 o 
   1  11  23      355.55      332.03     83.28 o 
   3  11  23      574.57      557.36    104.96 o 
   0  12  23      135.41      154.28     68.37 o 
   0   0  24    11810.04    11685.21    214.37 o 
   2   0  24      121.01      137.18     24.97 o 
   4   0  24      694.40      667.76     62.93 o 
   6   0  24     1553.37     1817.79    141.89 o 
  -5   1  24      262.01      291.68     47.27 o 
  -3   1  24     4775.20     4777.08    152.56 o 
  -1   1  24     1836.46     1900.80     62.48 o 
   1   1  24     1808.14     1875.63     62.20 o 
   3   1  24     4852.13     4775.00    110.74 o 
   5   1  24      248.91      287.58     78.63 o 
  -6   2  24      400.24      424.08     59.35 o 
  -4   2  24     2359.58     2304.05    113.38 o 
  -2   2  24      295.44      408.04     31.40 o 
   0   2  24      854.86     1166.67     50.86 o 
   2   2  24      306.59      405.38     38.07 o 
   4   2  24     2369.86     2403.03    115.75 o 
   6   2  24      406.87      439.25     60.86 o 
  -5   3  24      745.56      739.79     70.79 o 
  -3   3  24      486.08      644.79     47.97 o 
  -1   3  24      390.22      384.19     34.48 o 
   1   3  24      390.06      397.67     36.92 o 
   3   3  24      526.66      628.15     63.19 o 
   5   3  24      728.82      770.79     73.09 o 
  -6   4  24      358.31      431.83     59.45 o 
  -4   4  24     1543.57     1494.23     92.40 o 
  -2   4  24      833.05      889.47     66.18 o 
   0   4  24    10699.39    10743.64    208.56 o 
   2   4  24      845.49      727.27     62.56 o 
   4   4  24     1501.30     1415.42     93.16 o 
   6   4  24      365.83      386.91     62.54 o 
  -5   5  24     1175.03     1165.72    127.83 o 
  -3   5  24     3079.06     3000.89    118.62 o 
  -1   5  24      348.25      300.02     38.63 o 
   1   5  24      333.73      304.32     58.18 o 
   3   5  24     3112.08     2837.39    158.17 o 
   5   5  24     1159.61     1033.84     86.68 o 
  -6   6  24      149.07      152.30     61.74 o 
  -4   6  24      660.31      563.44     92.89 o 
  -2   6  24     1719.57     1470.53     67.26 o 
   0   6  24     7006.94     6686.64    337.55 o 
   2   6  24     1710.35     1309.69     97.69 o 
   4   6  24      640.90      496.61     60.04 o 
   6   6  24      153.01      118.36     44.36 o 
  -5   7  24     1359.73     1111.78    129.93 o 
  -3   7  24     1865.70     1739.92     77.46 o 
  -1   7  24      235.46      296.58     59.31 o 
   1   7  24      235.43      213.50     42.59 o 
   3   7  24     1827.22     1502.50    187.48 o 
   5   7  24     1350.24     1169.75     73.05 o 
  -4   8  24      269.39      321.69     53.43 o 
  -2   8  24      170.28      199.50     38.65 o 
   0   8  24     5295.38     5054.11    234.47 o 
   2   8  24      168.92      161.64     40.78 o 
   4   8  24      279.40      346.64     58.10 o 
  -3   9  24      459.65      439.28     82.48 o 
  -1   9  24      661.70      594.90     86.69 o 
   1   9  24      643.60      573.56     89.22 o 
   3   9  24      442.74      384.08     58.79 o 
  -2  10  24      391.71      464.48     48.68 o 
   0  10  24     1983.11     1894.05    157.86 o 
   2  10  24      386.00      349.93     77.64 o 
  -1  11  24      535.02      494.67     90.53 o 
   1  11  24      547.85      436.79     89.24 o 
   0  12  24      350.08      184.82     71.20 o 
   2   0  25      356.01      386.68     35.75 o 
   4   0  25      109.50      182.24     39.88 o 
   6   0  25       76.66       93.07     40.31 o 
  -5   1  25      249.73      241.19     44.99 o 
  -3   1  25     2516.85     2417.29    112.41 o 
  -1   1  25     3847.47     4306.33     95.35 o 
   1   1  25     3836.38     4061.80    132.19 o 
   3   1  25     2533.32     2507.24     83.15 o 
   5   1  25      240.39      217.08     44.76 o 
  -6   2  25      324.56      418.13     61.79 o 
  -4   2  25      858.59      925.12     76.38 o 
  -2   2  25     2577.52     2529.39     72.16 o 
   0   2  25     4537.56     4887.40    101.36 o 
   2   2  25     2510.83     2404.16     83.84 o 
   4   2  25      835.45      952.06     77.10 o 
   6   2  25      319.17      292.88     55.62 o 
  -5   3  25      109.99      125.12     40.78 o 
  -3   3  25     2968.84     2876.95     97.05 o 
  -1   3  25     1557.57     1538.63     66.16 o 
   1   3  25     1499.68     1470.95     66.67 o 
   3   3  25     2998.34     2815.11    122.30 o 
   5   3  25      109.68      159.75     43.00 o 
  -6   4  25      671.70      673.48     71.56 o 
  -4   4  25     1171.95     1016.54     79.08 o 
  -2   4  25     1119.85     1163.21     56.76 o 
   0   4  25     3363.19     3650.43    110.02 o 
   2   4  25     1141.39     1060.98     86.59 o 
   4   4  25     1189.29      974.56     78.79 o 
   6   4  25      665.38      507.85     76.03 o 
  -5   5  25     1006.29      974.63    117.37 o 
  -3   5  25      832.30      900.89     69.43 o 
  -1   5  25      921.45      807.06     51.79 o 
   1   5  25      955.79      926.45     71.10 o 
   3   5  25      821.44      813.80     73.15 o 
   5   5  25      989.86      983.41    116.77 o 
  -4   6  25      241.63      205.55     63.74 o 
  -2   6  25      249.55      315.85     42.58 o 
   0   6  25     6139.10     6058.47    170.23 o 
   2   6  25      242.11      273.83     46.97 o 
   4   6  25      235.39      214.91     66.95 o 
  -5   7  25       45.08       84.81     59.57 o 
  -3   7  25      952.00     1032.12     61.70 o 
  -1   7  25      279.20      283.69     40.54 o 
   1   7  25      283.97      222.29     42.36 o 
   3   7  25      936.06      882.70    190.62 o 
   5   7  25       41.61       64.87     40.30 o 
  -4   8  25     1205.95     1006.99     86.23 o 
  -2   8  25      669.13      583.63     57.94 o 
   0   8  25     1400.39     1426.44    133.28 o 
   2   8  25      662.04      489.80     98.56 o 
   4   8  25     1229.68     1016.89     89.30 o 
  -3   9  25        1.19       64.71     51.35 o 
  -1   9  25      621.65      657.83     93.73 o 
   1   9  25      628.98      691.87     98.99 o 
   3   9  25        0.11       89.57     39.31 o 
  -2  10  25      463.31      436.33     47.08 o 
   0  10  25       49.85      260.36     76.03 o 
   2  10  25      461.77      438.40     85.90 o 
  -1  11  25      309.80      238.79     71.37 o 
   1  11  25      313.78      225.46     72.65 o 
   0   0  26     3374.71     4043.80    224.77 o 
   2   0  26     4402.76     4040.30    105.77 o 
   4   0  26      833.86      724.08     68.52 o 
   6   0  26       14.86       61.08     34.01 o 
  -5   1  26      202.61      193.96     49.97 o 
  -3   1  26      271.70      296.66     46.84 o 
  -1   1  26    10184.71    10517.16    183.88 o 
   1   1  26    10485.26    10649.88    173.36 o 
   3   1  26      254.63      331.44     48.89 o 
   5   1  26      191.85      242.15     46.92 o 
  -6   2  26      656.31      735.49     96.72 o 
  -4   2  26      540.90      540.86     60.86 o 
  -2   2  26     1848.61     1961.32     67.62 o 
   0   2  26     3253.44     3345.48     86.04 o 
   2   2  26     1843.41     1866.49     76.11 o 
   4   2  26      540.73      542.82     61.62 o 
   6   2  26      649.17      672.21     75.85 o 
  -5   3  26     1867.74     1779.12    120.84 o 
  -3   3  26      449.17      518.46     44.60 o 
  -1   3  26     2614.39     2805.45     90.33 o 
   1   3  26     2640.37     2816.89     93.00 o 
   3   3  26      432.33      464.66     43.01 o 
   5   3  26     1889.12     1810.22    111.35 o 
  -6   4  26      126.21      120.27     41.79 o 
  -4   4  26      742.39      749.77     70.43 o 
  -2   4  26     1209.66     1213.44     59.49 o 
   0   4  26      968.50     1118.26     60.41 o 
   2   4  26     1161.34     1015.95     76.69 o 
   4   4  26      736.04      697.80     68.96 o 
   6   4  26      116.53      160.42     47.53 o 
  -5   5  26      237.46      311.91     76.32 o 
  -3   5  26      918.08     1001.82     73.34 o 
  -1   5  26     3233.85     2950.12     95.36 o 
   1   5  26     3281.67     2951.11    122.04 o 
   3   5  26      951.88      994.75     88.45 o 
   5   5  26      238.09      298.26     65.72 o 
  -4   6  26      532.81      469.32     86.36 o 
  -2   6  26      557.32      515.63     42.69 o 
   0   6  26      404.35      568.29     59.52 o 
   2   6  26      541.61      524.00     59.10 o 
   4   6  26      554.83      436.63     77.62 o 
  -5   7  26        4.07        0.50     40.19 o 
  -3   7  26      536.87      672.37     66.82 o 
  -1   7  26      882.97      878.86     85.62 o 
   1   7  26      876.99      723.31     67.53 o 
   3   7  26      526.84      522.78     63.55 o 
   5   7  26        3.92       61.39     52.06 o 
  -4   8  26      394.39      453.86     61.56 o 
  -2   8  26      407.96      392.67     48.50 o 
   0   8  26      776.40      892.09    108.80 o 
   2   8  26      405.36      349.53     53.32 o 
   4   8  26      385.04      493.17     71.54 o 
  -3   9  26      414.78      397.04     57.72 o 
  -1   9  26       62.01      140.33     56.75 o 
   1   9  26       58.24      113.76     56.35 o 
   3   9  26      414.51      349.04     57.66 o 
  -2  10  26       20.20       16.12     49.24 o 
   0  10  26      427.47      540.93     94.36 o 
   2  10  26       19.28      108.26     55.19 o 
  -1  11  26       87.29      140.76     61.23 o 
   1  11  26       84.95      117.02     65.09 o 
   2   0  27      524.04      576.48     44.31 o 
   4   0  27      114.97      236.05     47.31 o 
   6   0  27      272.62      305.75     59.01 o 
  -5   1  27      977.20      926.99     81.69 o 
  -3   1  27      261.98      228.83     43.01 o 
  -1   1  27     4130.05     4491.82    101.34 o 
   1   1  27     4154.38     4438.31    115.25 o 
   3   1  27      275.31      276.62     44.28 o 
   5   1  27      963.63      836.66     78.21 o 
  -6   2  27     1936.49     1994.52    172.75 o 
  -4   2  27      762.81      853.74     75.42 o 
  -2   2  27      118.43      220.17     27.01 o 
   0   2  27       41.86      146.85     28.77 o 
   2   2  27      141.26      214.75     31.93 o 
   4   2  27      752.37      776.50     71.47 o 
   6   2  27     1949.39     1793.44    163.06 o 
  -5   3  27       77.72      118.80     69.30 o 
  -3   3  27      903.94      965.96     59.50 o 
  -1   3  27    12378.95    12142.23    266.98 o 
   1   3  27    12343.65    11534.75    189.01 o 
   3   3  27      856.10      815.19     54.11 o 
   5   3  27       79.87       76.66     37.22 o 
  -4   4  27      357.13      343.33     51.91 o 
  -2   4  27     2023.09     2012.25    132.56 o 
   0   4  27      279.33      229.84     33.15 o 
   2   4  27     2041.59     1825.42     99.97 o 
   4   4  27      349.31      302.34     50.52 o 
  -5   5  27      266.68      236.22     69.93 o 
  -3   5  27      292.79      329.18     46.51 o 
  -1   5  27     1096.00     1104.12     72.88 o 
   1   5  27     1165.32     1118.54     79.49 o 
   3   5  27      281.59      323.10     78.46 o 
   5   5  27      269.85      281.85     54.64 o 
  -4   6  27      220.93      230.16     66.68 o 
  -2   6  27      894.07      903.86     73.45 o 
   0   6  27     2724.56     2431.68    167.79 o 
   2   6  27      913.09      803.32    129.86 o 
   4   6  27      221.85      255.43     50.59 o 
  -3   7  27      314.52      301.01     48.61 o 
  -1   7  27      693.41      675.61     89.16 o 
   1   7  27      708.63      611.95     76.59 o 
   3   7  27      311.53      366.91    103.87 o 
  -4   8  27      519.47      434.95     93.46 o 
  -2   8  27      130.55      206.13     58.26 o 
   0   8  27     4738.81     4537.60    231.44 o 
   2   8  27      134.66      221.26     74.00 o 
   4   8  27      509.85      457.37     65.97 o 
  -3   9  27      570.57      483.67     62.93 o 
  -1   9  27      555.08      538.76     87.65 o 
   1   9  27      542.18      473.34     89.23 o 
   3   9  27      598.50      491.78     67.10 o 
   0  10  27      206.30      208.15     70.44 o 
   2  10  27      162.72      179.37     69.11 o 
   0   0  28     1330.91     1452.27     84.05 o 
   2   0  28     2772.27     2690.03     90.21 o 
   4   0  28       10.00       47.87     28.26 o 
   6   0  28     3667.30     3512.30    333.35 o 
  -5   1  28      534.61      441.25     60.27 o 
  -3   1  28      692.44      702.36     65.59 o 
  -1   1  28     2159.48     2342.50     75.19 o 
   1   1  28     2140.60     2158.86     82.54 o 
   3   1  28      701.42      604.37     77.55 o 
   5   1  28      532.84      462.83     62.46 o 
  -6   2  28       76.31      151.75     47.15 o 
  -4   2  28      496.33      513.12     67.81 o 
  -2   2  28     2155.31     2218.90     77.42 o 
   0   2  28       49.64      146.42     29.97 o 
   2   2  28     2070.41     2000.83     81.36 o 
   4   2  28      481.25      516.66     62.04 o 
   6   2  28       72.49      166.46     78.77 o 
  -5   3  28      235.50      209.20     45.84 o 
  -3   3  28       63.02       86.01     25.77 o 
  -1   3  28      690.04     1109.27     62.22 o 
   1   3  28      664.60     1075.79     63.20 o 
   3   3  28       60.39      118.92     41.09 o 
   5   3  28      249.15      201.01     46.65 o 
  -4   4  28      131.93      143.49     39.04 o 
  -2   4  28      402.77      573.18     60.86 o 
   0   4  28     1408.65     1420.24     69.85 o 
   2   4  28      424.60      532.54     47.37 o 
   4   4  28      141.16      173.02     42.45 o 
  -5   5  28       63.07       64.18     50.52 o 
  -3   5  28      350.43      402.60     53.26 o 
  -1   5  28       85.99      213.64     34.07 o 
   1   5  28       91.93      199.06     41.08 o 
   3   5  28      361.05      338.01     69.34 o 
   5   5  28       59.08      156.65     45.50 o 
  -4   6  28      790.23      903.71    118.84 o 
  -2   6  28      308.51      413.05     55.12 o 
   0   6  28      229.79      270.92     56.99 o 
   2   6  28      288.79      306.06     49.96 o 
   4   6  28      783.28      769.70     78.13 o 
  -3   7  28       45.08      122.29     60.15 o 
  -1   7  28     1189.74     1273.74    124.49 o 
   1   7  28     1144.81     1160.97     86.58 o 
   3   7  28       45.97       63.11     35.33 o 
  -2   8  28     1022.21      907.73    115.02 o 
   0   8  28      194.30      505.72     90.12 o 
   2   8  28     1062.55      882.38     80.96 o 
  -3   9  28      158.62      254.15     76.31 o 
  -1   9  28       14.20       81.20     54.23 o 
   1   9  28       16.02      130.40     63.78 o 
   3   9  28      157.38      211.60     50.32 o 
   0  10  28     1098.39     1054.96    128.45 o 
   2   0  29     2113.66     2182.23     83.86 o 
   4   0  29        1.31       15.72     37.92 o 
  -5   1  29      142.74      193.00     44.77 o 
  -3   1  29      292.39      320.86     49.83 o 
  -1   1  29      695.97      885.68     48.09 o 
   1   1  29      622.89      796.84     52.67 o 
   3   1  29      304.94      336.28     50.62 o 
   5   1  29      149.64      201.92     48.03 o 
  -4   2  29       83.58      160.61     43.37 o 
  -2   2  29      547.07      700.94     54.05 o 
   0   2  29     4042.77     3785.35    110.35 o 
   2   2  29      583.64      769.82     53.61 o 
   4   2  29       84.78      107.06     37.30 o 
  -5   3  29      117.91      143.04     41.17 o 
  -3   3  29      165.88      198.29     33.05 o 
  -1   3  29      556.96      593.10     46.92 o 
   1   3  29      521.72      535.27     45.55 o 
   3   3  29      167.57      239.37     44.55 o 
   5   3  29      111.41      197.71     48.67 o 
  -4   4  29      469.44      503.61     89.86 o 
  -2   4  29     4528.61     4530.86    333.27 o 
   0   4  29      137.26      195.47     32.38 o 
   2   4  29     4501.43     4175.23    122.54 o 
   4   4  29      462.36      347.84     55.12 o 
  -5   5  29      394.60      283.74     73.45 o 
  -3   5  29      323.39      294.38     47.64 o 
  -1   5  29     3508.37     3470.85    109.76 o 
   1   5  29     3444.58     3249.55    109.11 o 
   3   5  29      340.78      287.36     49.54 o 
   5   5  29      393.63      441.54     77.14 o 
  -4   6  29      143.57      310.32     76.40 o 
  -2   6  29     2978.08     3312.55    140.75 o 
   0   6  29      181.79      203.14     39.81 o 
   2   6  29     2969.88     2840.90    211.57 o 
   4   6  29      139.08      266.80     54.84 o 
  -3   7  29      514.12      521.80     96.86 o 
  -1   7  29     1663.00     1570.79    107.48 o 
   1   7  29     1648.75     1459.39     97.58 o 
   3   7  29      498.47      413.68     59.41 o 
  -2   8  29      159.10      354.35     68.11 o 
   0   8  29      407.60      482.08     61.21 o 
   2   8  29      167.17      332.57     60.65 o 
  -1   9  29      361.01      502.51     89.36 o 
   1   9  29      353.47      453.61     94.31 o 
   0  10  29       94.84      134.34     62.62 o 
   0   0  30     4171.50     3979.42    142.72 o 
   2   0  30       96.19      236.38     32.64 o 
   4   0  30      128.09      204.11     43.98 o 
  -5   1  30      229.88      335.13     57.11 o 
  -3   1  30      402.33      428.78     56.53 o 
  -1   1  30      805.94      873.15     51.42 o 
   1   1  30      741.14      783.34     53.38 o 
   3   1  30      422.07      404.63     54.58 o 
   5   1  30      228.90      298.62     52.80 o 
  -4   2  30      635.19      798.43     77.41 o 
  -2   2  30      628.08      764.75     56.16 o 
   0   2  30     3294.04     3164.89    104.57 o 
   2   2  30      648.50      727.94     52.27 o 
   4   2  30      643.82      778.36     77.34 o 
  -5   3  30      708.74      682.52     75.31 o 
  -3   3  30      617.71      581.38     49.76 o 
  -1   3  30      466.38      446.60     58.94 o 
   1   3  30      448.78      398.08     41.86 o 
   3   3  30      609.08      501.04     61.40 o 
   5   3  30      697.79      699.71    100.38 o 
  -4   4  30      372.81      312.66     75.16 o 
  -2   4  30      407.31      547.21     61.94 o 
   0   4  30     1491.32     1398.49     72.36 o 
   2   4  30      406.04      454.46     48.91 o 
   4   4  30      374.50      300.25     52.49 o 
  -3   5  30      699.81      736.97     77.77 o 
  -1   5  30     1371.96     1370.13     71.97 o 
   1   5  30     1370.01     1278.24     71.44 o 
   3   5  30      671.79      683.86     70.57 o 
  -4   6  30      156.09      106.48     55.47 o 
  -2   6  30      360.53      442.44     59.60 o 
   0   6  30      326.73      270.21     36.97 o 
   2   6  30      320.86      346.87     55.11 o 
   4   6  30      155.16      155.83     43.23 o 
  -3   7  30      190.81      184.94     65.95 o 
  -1   7  30      286.64      344.41     54.85 o 
   1   7  30      312.89      286.77     49.54 o 
   3   7  30      180.96      159.62     43.62 o 
  -2   8  30     2559.26     2368.46    232.06 o 
   0   8  30      364.10      353.42     54.41 o 
   2   8  30     2568.34     2141.71    140.72 o 
  -1   9  30      968.23      963.13    119.63 o 
   1   9  30      975.78      906.59    121.81 o 
   2   0  31      301.97      372.62     65.45 o 
   4   0  31     1476.57     1430.41     99.89 o 
  -5   1  31      229.06      254.24     52.22 o 
  -3   1  31     1061.57     1078.41     87.65 o 
  -1   1  31     1469.01     1567.57     65.34 o 
   1   1  31     1474.36     1487.27     72.98 o 
   3   1  31     1029.70     1061.38     85.44 o 
   5   1  31      231.89      276.08     54.56 o 
  -4   2  31     1185.73     1259.60    101.86 o 
  -2   2  31      717.11      736.10     56.06 o 
   0   2  31        0.25      160.54     29.45 o 
   2   2  31      718.08      750.84     54.26 o 
   4   2  31     1204.42     1331.54     98.96 o 
  -5   3  31      549.95      550.23     69.75 o 
  -3   3  31      128.01      181.43     41.65 o 
  -1   3  31      352.24      419.06     41.34 o 
   1   3  31      367.50      449.78     44.81 o 
   3   3  31      113.35      163.33     41.92 o 
   5   3  31      559.60      630.16     74.13 o 
  -4   4  31      443.81      428.87     87.63 o 
  -2   4  31       69.23       69.73     36.13 o 
   0   4  31        0.13       56.85     25.35 o 
   2   4  31       79.33      151.70     31.52 o 
   4   4  31      453.45      341.91     56.48 o 
  -3   5  31      338.01      286.72     49.00 o 
  -1   5  31      120.90      202.57     34.03 o 
   1   5  31      104.80      156.02     32.00 o 
   3   5  31      331.43      274.33     58.09 o 
  -2   6  31      389.40      403.59     55.70 o 
   0   6  31      295.33      339.36     56.25 o 
   2   6  31      354.62      346.47     60.44 o 
  -3   7  31      219.05      260.46     75.88 o 
  -1   7  31      174.42      194.57     45.51 o 
   1   7  31      163.65      149.65     42.88 o 
   3   7  31      213.62      199.80     47.98 o 
  -2   8  31      730.88      804.97     78.88 o 
   0   8  31      272.38      270.81     48.26 o 
   2   8  31      703.88      578.01     81.32 o 
   0   0  32      775.24      832.79     69.91 o 
   2   0  32      308.29      369.53     54.38 o 
   4   0  32      305.49      312.91     54.76 o 
  -3   1  32     2156.83     2232.21    164.23 o 
  -1   1  32      825.58     1023.91     54.38 o 
   1   1  32      815.76     1038.80     63.47 o 
   3   1  32     2180.33     1974.67    141.24 o 
  -4   2  32      744.55      914.54     86.11 o 
  -2   2  32      623.48      666.93     54.76 o 
   0   2  32      170.91      220.06     33.89 o 
   2   2  32      600.57      623.39     51.15 o 
   4   2  32      724.89      830.43     81.22 o 
  -3   3  32     1135.33     1075.53     87.47 o 
  -1   3  32     1931.65     1996.54     96.49 o 
   1   3  32     2001.19     1888.23     85.34 o 
   3   3  32     1140.59     1054.89     86.74 o 
  -4   4  32      724.85      672.53    104.44 o 
  -2   4  32      214.22      238.90     48.79 o 
   0   4  32      108.14      117.10     28.75 o 
   2   4  32      216.51      220.07     35.64 o 
   4   4  32      702.73      585.21     70.08 o 
  -3   5  32      852.63      877.36     77.85 o 
  -1   5  32      337.08      321.77     50.81 o 
   1   5  32      323.47      219.11     35.07 o 
   3   5  32      881.28      759.14     77.55 o 
  -2   6  32     1059.69     1089.85    113.02 o 
   0   6  32       21.80       53.42     25.31 o 
   2   6  32     1056.23     1017.69    105.74 o 
  -1   7  32      396.49      422.72     65.73 o 
   1   7  32      409.72      376.11     55.95 o 
   0   8  32       46.22       -0.32     35.25 o 
   2   0  33      429.61      477.62     58.59 o 
   4   0  33     1957.79     1948.01    142.32 o 
  -3   1  33      774.53      856.82     80.50 o 
  -1   1  33     1516.38     1628.87     69.08 o 
   1   1  33     1497.93     1559.77     77.58 o 
   3   1  33      777.13      838.28    108.59 o 
  -4   2  33      647.45      799.42     80.83 o 
  -2   2  33       55.39      109.16     29.19 o 
   0   2  33        7.95       43.40     24.11 o 
   2   2  33       59.96      127.80     65.32 o 
   4   2  33      642.93      648.88     73.58 o 
  -3   3  33     1429.14     1458.91    102.04 o 
  -1   3  33        3.72       82.88     26.49 o 
   1   3  33        2.10       88.28     28.22 o 
   3   3  33     1410.34     1301.46     97.31 o 
  -2   4  33     1315.69     1443.42    194.37 o 
   0   4  33        0.24       18.59     22.30 o 
   2   4  33     1324.51     1332.39     76.30 o 
  -3   5  33      480.15      526.40     63.50 o 
  -1   5  33      566.91      513.74     61.72 o 
   1   5  33      573.52      473.44     48.43 o 
   3   5  33      486.00      515.14     66.60 o 
  -2   6  33      193.94      316.56     53.88 o 
   0   6  33       17.13       19.15     23.96 o 
   2   6  33      189.67      213.98     37.74 o 
  -1   7  33      148.47      147.50     42.48 o 
   1   7  33      157.94      119.17     33.12 o 
   0   0  34       43.53       93.81     33.71 o 
   2   0  34        4.40       79.03     80.79 o 
   4   0  34       20.23      111.96     54.09 o 
  -3   1  34      189.86      225.76     49.92 o 
  -1   1  34      756.73      895.05     53.13 o 
   1   1  34      771.93      851.63     71.14 o 
   3   1  34      169.32      188.60     47.22 o 
  -4   2  34     1464.36     1640.93    115.12 o 
  -2   2  34      542.97      513.81     49.86 o 
   0   2  34       74.19      105.86     30.54 o 
   2   2  34      562.87      538.68     64.05 o 
   4   2  34     1467.41     1443.89    107.54 o 
  -3   3  34      462.65      523.98     66.10 o 
  -1   3  34     1260.83     1287.33    184.47 o 
   1   3  34     1229.40     1178.55     71.18 o 
   3   3  34      453.47      565.54    149.32 o 
  -2   4  34      139.69      132.70     46.22 o 
   0   4  34     1200.83     1222.99     72.23 o 
   2   4  34      142.33      150.43     32.25 o 
  -1   5  34        3.57       57.79     34.14 o 
   1   5  34        5.39       28.80     24.07 o 
  -2   6  34     1393.17     1446.95    103.20 o 
   0   6  34      354.49      365.89     52.01 o 
   2   6  34     1436.99     1300.83     80.00 o 
   2   0  35      123.66      151.02     42.61 o 
  -3   1  35      869.29      889.80     84.58 o 
  -1   1  35      401.86      471.78     40.73 o 
   1   1  35      421.18      432.99     44.85 o 
   3   1  35      873.41      841.05     80.81 o 
  -2   2  35       96.79      111.89     31.30 o 
   0   2  35      730.00      670.31     60.35 o 
   2   2  35       98.89      111.24     38.51 o 
  -3   3  35      376.70      373.60     65.70 o 
  -1   3  35     1052.03     1131.98    117.58 o 
   1   3  35     1048.43     1085.65     69.70 o 
   3   3  35      388.49      414.88    103.51 o 
  -2   4  35      178.96      265.35     49.45 o 
   0   4  35      339.06      431.90     48.93 o 
   2   4  35      195.14      150.88     40.95 o 
  -1   5  35      268.52      311.58     70.49 o 
   1   5  35      265.25      241.99     39.84 o 
   0   6  35      971.19      873.05     82.83 o 
   0   0  36      415.36      311.64     49.17 o 
   2   0  36      390.05      458.08     61.51 o 
  -3   1  36     1171.15     1484.27    108.23 o 
  -1   1  36     1328.44     1362.58     79.81 o 
   1   1  36     1294.49     1211.03     79.93 o 
   3   1  36     1194.80     1528.13    108.58 o 
  -2   2  36      494.14      545.39     53.70 o 
   0   2  36      183.72      188.94     34.35 o 
   2   2  36      478.24      507.74    109.19 o 
  -1   3  36      457.90      536.36     65.88 o 
   1   3  36      456.11      470.30     65.69 o 
  -2   4  36       47.64      112.51    110.52 o 
   0   4  36     1435.37     1470.29     81.81 o 
   2   4  36       48.70       56.93     36.81 o 
  -1   5  36      391.75      387.89     59.00 o 
   1   5  36      400.99      385.22     48.09 o 
   2   0  37      370.97      349.71     55.66 o 
  -1   1  37      473.14      581.50     55.35 o 
   1   1  37      496.14      652.07     72.41 o 
  -2   2  37      608.79      603.72     70.19 o 
   0   2  37        2.91       58.70     25.16 o 
   2   2  37      621.66      565.22     68.02 o 
  -1   3  37      575.20      550.25     83.75 o 
   1   3  37      554.39      456.81     67.76 o 
   0   4  37      133.34      234.19     39.89 o 
   0   0  38      618.20      637.02     68.83 o 
  -1   1  38     2378.68     2370.83    107.37 o 
   1   1  38     2376.98     2232.08    200.90 o 
   0   2  38      109.82      143.35     32.49 o 
                                                 
